# Supplementary material for: Revisiting Neuroblastoma: Nrf2, NF-κB and Phox2B as a Promising Network in Neuroblastoma
Source: Curr Issues Mol Biol. 2024 Apr 6;46(4):3193–208. doi: 10.3390/cimb46040200 (PMC11048850; doi:10.3390/cimb46040200)
Supplement: Supplementary file 1 [file cimb-46-00200-s001.zip]

Archive with 1 entries (1 files):
- cimb-2916723-supplementary.tsv
