# Supplementary material for: Revisiting Neuroblastoma: Nrf2, NF-κB and Phox2B as a Promising Network in Neuroblastoma
Source: Curr Issues Mol Biol. 2024 Apr 6;46(4):3193–208. doi: 10.3390/cimb46040200 (PMC11048850; doi:10.3390/cimb46040200)
Supplement: Supplementary file 1 [file cimb-46-00200-s001.zip › cimb-2916723-supplementary.tsv]

#node	identifier	category	term ID	term description
AKT1	9606.ENSP00000451828	GO Process	GO:0000003	Reproduction
AKT1	9606.ENSP00000451828	GO Process	GO:0000079	Regulation of cyclin-dependent protein serine/threonine kinase activity
AKT1	9606.ENSP00000451828	GO Process	GO:0000271	Polysaccharide biosynthetic process
AKT1	9606.ENSP00000451828	GO Process	GO:0000302	Response to reactive oxygen species
AKT1	9606.ENSP00000451828	GO Process	GO:0001503	Ossification
AKT1	9606.ENSP00000451828	GO Process	GO:0001525	Angiogenesis
AKT1	9606.ENSP00000451828	GO Process	GO:0001558	Regulation of cell growth
AKT1	9606.ENSP00000451828	GO Process	GO:0001568	Blood vessel development
AKT1	9606.ENSP00000451828	GO Process	GO:0001649	Osteoblast differentiation
AKT1	9606.ENSP00000451828	GO Process	GO:0001667	Ameboidal-type cell migration
AKT1	9606.ENSP00000451828	GO Process	GO:0001701	In utero embryonic development
AKT1	9606.ENSP00000451828	GO Process	GO:0001776	Leukocyte homeostasis
AKT1	9606.ENSP00000451828	GO Process	GO:0001890	Placenta development
AKT1	9606.ENSP00000451828	GO Process	GO:0001892	Embryonic placenta development
AKT1	9606.ENSP00000451828	GO Process	GO:0001893	Maternal placenta development
AKT1	9606.ENSP00000451828	GO Process	GO:0001932	Regulation of protein phosphorylation
AKT1	9606.ENSP00000451828	GO Process	GO:0001933	Negative regulation of protein phosphorylation
AKT1	9606.ENSP00000451828	GO Process	GO:0001934	Positive regulation of protein phosphorylation
AKT1	9606.ENSP00000451828	GO Process	GO:0001936	Regulation of endothelial cell proliferation
AKT1	9606.ENSP00000451828	GO Process	GO:0001938	Positive regulation of endothelial cell proliferation
AKT1	9606.ENSP00000451828	GO Process	GO:0001944	Vasculature development
AKT1	9606.ENSP00000451828	GO Process	GO:0002028	Regulation of sodium ion transport
AKT1	9606.ENSP00000451828	GO Process	GO:0002040	Sprouting angiogenesis
AKT1	9606.ENSP00000451828	GO Process	GO:0002042	Cell migration involved in sprouting angiogenesis
AKT1	9606.ENSP00000451828	GO Process	GO:0002237	Response to molecule of bacterial origin
AKT1	9606.ENSP00000451828	GO Process	GO:0002260	Lymphocyte homeostasis
AKT1	9606.ENSP00000451828	GO Process	GO:0002376	Immune system process
AKT1	9606.ENSP00000451828	GO Process	GO:0002682	Regulation of immune system process
AKT1	9606.ENSP00000451828	GO Process	GO:0002683	Negative regulation of immune system process
AKT1	9606.ENSP00000451828	GO Process	GO:0002684	Positive regulation of immune system process
AKT1	9606.ENSP00000451828	GO Process	GO:0002685	Regulation of leukocyte migration
AKT1	9606.ENSP00000451828	GO Process	GO:0002686	Negative regulation of leukocyte migration
AKT1	9606.ENSP00000451828	GO Process	GO:0002694	Regulation of leukocyte activation
AKT1	9606.ENSP00000451828	GO Process	GO:0002696	Positive regulation of leukocyte activation
AKT1	9606.ENSP00000451828	GO Process	GO:0003006	Developmental process involved in reproduction
AKT1	9606.ENSP00000451828	GO Process	GO:0003008	System process
AKT1	9606.ENSP00000451828	GO Process	GO:0003376	sphingosine-1-phosphate receptor signaling pathway
AKT1	9606.ENSP00000451828	GO Process	GO:0005975	Carbohydrate metabolic process
AKT1	9606.ENSP00000451828	GO Process	GO:0005976	Polysaccharide metabolic process
AKT1	9606.ENSP00000451828	GO Process	GO:0005977	Glycogen metabolic process
AKT1	9606.ENSP00000451828	GO Process	GO:0005978	Glycogen biosynthetic process
AKT1	9606.ENSP00000451828	GO Process	GO:0005979	Regulation of glycogen biosynthetic process
AKT1	9606.ENSP00000451828	GO Process	GO:0005996	Monosaccharide metabolic process
AKT1	9606.ENSP00000451828	GO Process	GO:0006006	Glucose metabolic process
AKT1	9606.ENSP00000451828	GO Process	GO:0006073	Cellular glucan metabolic process
AKT1	9606.ENSP00000451828	GO Process	GO:0006091	Generation of precursor metabolites and energy
AKT1	9606.ENSP00000451828	GO Process	GO:0006109	Regulation of carbohydrate metabolic process
AKT1	9606.ENSP00000451828	GO Process	GO:0006112	Energy reserve metabolic process
AKT1	9606.ENSP00000451828	GO Process	GO:0006355	Regulation of transcription, DNA-templated
AKT1	9606.ENSP00000451828	GO Process	GO:0006357	Regulation of transcription by RNA polymerase II
AKT1	9606.ENSP00000451828	GO Process	GO:0006417	Regulation of translation
AKT1	9606.ENSP00000451828	GO Process	GO:0006468	Protein phosphorylation
AKT1	9606.ENSP00000451828	GO Process	GO:0006469	Negative regulation of protein kinase activity
AKT1	9606.ENSP00000451828	GO Process	GO:0006508	Proteolysis
AKT1	9606.ENSP00000451828	GO Process	GO:0006511	Ubiquitin-dependent protein catabolic process
AKT1	9606.ENSP00000451828	GO Process	GO:0006606	Protein import into nucleus
AKT1	9606.ENSP00000451828	GO Process	GO:0006793	Phosphorus metabolic process
AKT1	9606.ENSP00000451828	GO Process	GO:0006796	Phosphate-containing compound metabolic process
AKT1	9606.ENSP00000451828	GO Process	GO:0006807	Nitrogen compound metabolic process
AKT1	9606.ENSP00000451828	GO Process	GO:0006809	Nitric oxide biosynthetic process
AKT1	9606.ENSP00000451828	GO Process	GO:0006810	Transport
AKT1	9606.ENSP00000451828	GO Process	GO:0006886	Intracellular protein transport
AKT1	9606.ENSP00000451828	GO Process	GO:0006913	Nucleocytoplasmic transport
AKT1	9606.ENSP00000451828	GO Process	GO:0006915	Apoptotic process
AKT1	9606.ENSP00000451828	GO Process	GO:0006924	Activation-induced cell death of T cells
AKT1	9606.ENSP00000451828	GO Process	GO:0006950	Response to stress
AKT1	9606.ENSP00000451828	GO Process	GO:0006952	Defense response
AKT1	9606.ENSP00000451828	GO Process	GO:0006954	Inflammatory response
AKT1	9606.ENSP00000451828	GO Process	GO:0006979	Response to oxidative stress
AKT1	9606.ENSP00000451828	GO Process	GO:0006996	Organelle organization
AKT1	9606.ENSP00000451828	GO Process	GO:0007005	Mitochondrion organization
AKT1	9606.ENSP00000451828	GO Process	GO:0007009	Plasma membrane organization
AKT1	9606.ENSP00000451828	GO Process	GO:0007154	Cell communication
AKT1	9606.ENSP00000451828	GO Process	GO:0007162	Negative regulation of cell adhesion
AKT1	9606.ENSP00000451828	GO Process	GO:0007165	Signal transduction
AKT1	9606.ENSP00000451828	GO Process	GO:0007166	Cell surface receptor signaling pathway
AKT1	9606.ENSP00000451828	GO Process	GO:0007167	Enzyme-linked receptor protein signaling pathway
AKT1	9606.ENSP00000451828	GO Process	GO:0007169	Transmembrane receptor protein tyrosine kinase signaling pathway
AKT1	9606.ENSP00000451828	GO Process	GO:0007173	Epidermal growth factor receptor signaling pathway
AKT1	9606.ENSP00000451828	GO Process	GO:0007186	G protein-coupled receptor signaling pathway
AKT1	9606.ENSP00000451828	GO Process	GO:0007249	I-kappaB kinase/NF-kappaB signaling
AKT1	9606.ENSP00000451828	GO Process	GO:0007267	Cell-cell signaling
AKT1	9606.ENSP00000451828	GO Process	GO:0007268	Chemical synaptic transmission
AKT1	9606.ENSP00000451828	GO Process	GO:0007272	Ensheathment of neurons
AKT1	9606.ENSP00000451828	GO Process	GO:0007275	Multicellular organism development
AKT1	9606.ENSP00000451828	GO Process	GO:0007276	Gamete generation
AKT1	9606.ENSP00000451828	GO Process	GO:0007281	Germ cell development
AKT1	9606.ENSP00000451828	GO Process	GO:0007346	Regulation of mitotic cell cycle
AKT1	9606.ENSP00000451828	GO Process	GO:0007399	Nervous system development
AKT1	9606.ENSP00000451828	GO Process	GO:0007422	Peripheral nervous system development
AKT1	9606.ENSP00000451828	GO Process	GO:0007565	Female pregnancy
AKT1	9606.ENSP00000451828	GO Process	GO:0007610	Behavior
AKT1	9606.ENSP00000451828	GO Process	GO:0008104	Protein localization
AKT1	9606.ENSP00000451828	GO Process	GO:0008152	Metabolic process
AKT1	9606.ENSP00000451828	GO Process	GO:0008219	Cell death
AKT1	9606.ENSP00000451828	GO Process	GO:0008283	Cell population proliferation
AKT1	9606.ENSP00000451828	GO Process	GO:0008284	Positive regulation of cell population proliferation
AKT1	9606.ENSP00000451828	GO Process	GO:0008286	Insulin receptor signaling pathway
AKT1	9606.ENSP00000451828	GO Process	GO:0008366	Axon ensheathment
AKT1	9606.ENSP00000451828	GO Process	GO:0008593	Regulation of Notch signaling pathway
AKT1	9606.ENSP00000451828	GO Process	GO:0008637	Apoptotic mitochondrial changes
AKT1	9606.ENSP00000451828	GO Process	GO:0008643	Carbohydrate transport
AKT1	9606.ENSP00000451828	GO Process	GO:0009056	Catabolic process
AKT1	9606.ENSP00000451828	GO Process	GO:0009057	Macromolecule catabolic process
AKT1	9606.ENSP00000451828	GO Process	GO:0009058	Biosynthetic process
AKT1	9606.ENSP00000451828	GO Process	GO:0009059	Macromolecule biosynthetic process
AKT1	9606.ENSP00000451828	GO Process	GO:0009250	Glucan biosynthetic process
AKT1	9606.ENSP00000451828	GO Process	GO:0009266	Response to temperature stimulus
AKT1	9606.ENSP00000451828	GO Process	GO:0009314	Response to radiation
AKT1	9606.ENSP00000451828	GO Process	GO:0009408	Response to heat
AKT1	9606.ENSP00000451828	GO Process	GO:0009411	Response to UV
AKT1	9606.ENSP00000451828	GO Process	GO:0009416	Response to light stimulus
AKT1	9606.ENSP00000451828	GO Process	GO:0009605	Response to external stimulus
AKT1	9606.ENSP00000451828	GO Process	GO:0009607	Response to biotic stimulus
AKT1	9606.ENSP00000451828	GO Process	GO:0009617	Response to bacterium
AKT1	9606.ENSP00000451828	GO Process	GO:0009628	Response to abiotic stimulus
AKT1	9606.ENSP00000451828	GO Process	GO:0009653	Anatomical structure morphogenesis
AKT1	9606.ENSP00000451828	GO Process	GO:0009719	Response to endogenous stimulus
AKT1	9606.ENSP00000451828	GO Process	GO:0009725	Response to hormone
AKT1	9606.ENSP00000451828	GO Process	GO:0009790	Embryo development
AKT1	9606.ENSP00000451828	GO Process	GO:0009792	Embryo development ending in birth or egg hatching
AKT1	9606.ENSP00000451828	GO Process	GO:0009888	Tissue development
AKT1	9606.ENSP00000451828	GO Process	GO:0009889	Regulation of biosynthetic process
AKT1	9606.ENSP00000451828	GO Process	GO:0009891	Positive regulation of biosynthetic process
AKT1	9606.ENSP00000451828	GO Process	GO:0009892	Negative regulation of metabolic process
AKT1	9606.ENSP00000451828	GO Process	GO:0009893	Positive regulation of metabolic process
AKT1	9606.ENSP00000451828	GO Process	GO:0009894	Regulation of catabolic process
AKT1	9606.ENSP00000451828	GO Process	GO:0009895	Negative regulation of catabolic process
AKT1	9606.ENSP00000451828	GO Process	GO:0009896	Positive regulation of catabolic process
AKT1	9606.ENSP00000451828	GO Process	GO:0009966	Regulation of signal transduction
AKT1	9606.ENSP00000451828	GO Process	GO:0009968	Negative regulation of signal transduction
AKT1	9606.ENSP00000451828	GO Process	GO:0009987	Cellular process
AKT1	9606.ENSP00000451828	GO Process	GO:0009991	Response to extracellular stimulus
AKT1	9606.ENSP00000451828	GO Process	GO:0010001	Glial cell differentiation
AKT1	9606.ENSP00000451828	GO Process	GO:0010033	Response to organic substance
AKT1	9606.ENSP00000451828	GO Process	GO:0010035	Response to inorganic substance
AKT1	9606.ENSP00000451828	GO Process	GO:0010038	Response to metal ion
AKT1	9606.ENSP00000451828	GO Process	GO:0010243	Response to organonitrogen compound
AKT1	9606.ENSP00000451828	GO Process	GO:0010256	Endomembrane system organization
AKT1	9606.ENSP00000451828	GO Process	GO:0010466	Negative regulation of peptidase activity
AKT1	9606.ENSP00000451828	GO Process	GO:0010467	Gene expression
AKT1	9606.ENSP00000451828	GO Process	GO:0010468	Regulation of gene expression
AKT1	9606.ENSP00000451828	GO Process	GO:0010498	Proteasomal protein catabolic process
AKT1	9606.ENSP00000451828	GO Process	GO:0010506	Regulation of autophagy
AKT1	9606.ENSP00000451828	GO Process	GO:0010507	Negative regulation of autophagy
AKT1	9606.ENSP00000451828	GO Process	GO:0010556	Regulation of macromolecule biosynthetic process
AKT1	9606.ENSP00000451828	GO Process	GO:0010557	Positive regulation of macromolecule biosynthetic process
AKT1	9606.ENSP00000451828	GO Process	GO:0010562	Positive regulation of phosphorus metabolic process
AKT1	9606.ENSP00000451828	GO Process	GO:0010563	Negative regulation of phosphorus metabolic process
AKT1	9606.ENSP00000451828	GO Process	GO:0010564	Regulation of cell cycle process
AKT1	9606.ENSP00000451828	GO Process	GO:0010565	Regulation of cellular ketone metabolic process
AKT1	9606.ENSP00000451828	GO Process	GO:0010594	Regulation of endothelial cell migration
AKT1	9606.ENSP00000451828	GO Process	GO:0010595	Positive regulation of endothelial cell migration
AKT1	9606.ENSP00000451828	GO Process	GO:0010604	Positive regulation of macromolecule metabolic process
AKT1	9606.ENSP00000451828	GO Process	GO:0010605	Negative regulation of macromolecule metabolic process
AKT1	9606.ENSP00000451828	GO Process	GO:0010608	Post-transcriptional regulation of gene expression
AKT1	9606.ENSP00000451828	GO Process	GO:0010628	Positive regulation of gene expression
AKT1	9606.ENSP00000451828	GO Process	GO:0010629	Negative regulation of gene expression
AKT1	9606.ENSP00000451828	GO Process	GO:0010631	Epithelial cell migration
AKT1	9606.ENSP00000451828	GO Process	GO:0010632	Regulation of epithelial cell migration
AKT1	9606.ENSP00000451828	GO Process	GO:0010634	Positive regulation of epithelial cell migration
AKT1	9606.ENSP00000451828	GO Process	GO:0010639	Negative regulation of organelle organization
AKT1	9606.ENSP00000451828	GO Process	GO:0010646	Regulation of cell communication
AKT1	9606.ENSP00000451828	GO Process	GO:0010648	Negative regulation of cell communication
AKT1	9606.ENSP00000451828	GO Process	GO:0010675	Regulation of cellular carbohydrate metabolic process
AKT1	9606.ENSP00000451828	GO Process	GO:0010676	Positive regulation of cellular carbohydrate metabolic process
AKT1	9606.ENSP00000451828	GO Process	GO:0010746	Regulation of long-chain fatty acid import across plasma membrane
AKT1	9606.ENSP00000451828	GO Process	GO:0010748	Negative regulation of long-chain fatty acid import across plasma membrane
AKT1	9606.ENSP00000451828	GO Process	GO:0010761	Fibroblast migration
AKT1	9606.ENSP00000451828	GO Process	GO:0010762	Regulation of fibroblast migration
AKT1	9606.ENSP00000451828	GO Process	GO:0010763	Positive regulation of fibroblast migration
AKT1	9606.ENSP00000451828	GO Process	GO:0010765	Positive regulation of sodium ion transport
AKT1	9606.ENSP00000451828	GO Process	GO:0010821	Regulation of mitochondrion organization
AKT1	9606.ENSP00000451828	GO Process	GO:0010823	Negative regulation of mitochondrion organization
AKT1	9606.ENSP00000451828	GO Process	GO:0010827	Regulation of glucose transmembrane transport
AKT1	9606.ENSP00000451828	GO Process	GO:0010828	Positive regulation of glucose transmembrane transport
AKT1	9606.ENSP00000451828	GO Process	GO:0010906	Regulation of glucose metabolic process
AKT1	9606.ENSP00000451828	GO Process	GO:0010907	Positive regulation of glucose metabolic process
AKT1	9606.ENSP00000451828	GO Process	GO:0010918	Positive regulation of mitochondrial membrane potential
AKT1	9606.ENSP00000451828	GO Process	GO:0010941	Regulation of cell death
AKT1	9606.ENSP00000451828	GO Process	GO:0010951	Negative regulation of endopeptidase activity
AKT1	9606.ENSP00000451828	GO Process	GO:0010959	Regulation of metal ion transport
AKT1	9606.ENSP00000451828	GO Process	GO:0010962	Regulation of glucan biosynthetic process
AKT1	9606.ENSP00000451828	GO Process	GO:0010975	Regulation of neuron projection development
AKT1	9606.ENSP00000451828	GO Process	GO:0012501	Programmed cell death
AKT1	9606.ENSP00000451828	GO Process	GO:0014037	Schwann cell differentiation
AKT1	9606.ENSP00000451828	GO Process	GO:0014044	Schwann cell development
AKT1	9606.ENSP00000451828	GO Process	GO:0014065	Phosphatidylinositol 3-kinase signaling
AKT1	9606.ENSP00000451828	GO Process	GO:0015031	Protein transport
AKT1	9606.ENSP00000451828	GO Process	GO:0015980	Energy derivation by oxidation of organic compounds
AKT1	9606.ENSP00000451828	GO Process	GO:0016043	Cellular component organization
AKT1	9606.ENSP00000451828	GO Process	GO:0016051	Carbohydrate biosynthetic process
AKT1	9606.ENSP00000451828	GO Process	GO:0016241	Regulation of macroautophagy
AKT1	9606.ENSP00000451828	GO Process	GO:0016242	Negative regulation of macroautophagy
AKT1	9606.ENSP00000451828	GO Process	GO:0016310	Phosphorylation
AKT1	9606.ENSP00000451828	GO Process	GO:0016477	Cell migration
AKT1	9606.ENSP00000451828	GO Process	GO:0016567	Protein ubiquitination
AKT1	9606.ENSP00000451828	GO Process	GO:0018105	Peptidyl-serine phosphorylation
AKT1	9606.ENSP00000451828	GO Process	GO:0018107	Peptidyl-threonine phosphorylation
AKT1	9606.ENSP00000451828	GO Process	GO:0018193	Peptidyl-amino acid modification
AKT1	9606.ENSP00000451828	GO Process	GO:0018209	Peptidyl-serine modification
AKT1	9606.ENSP00000451828	GO Process	GO:0018210	Peptidyl-threonine modification
AKT1	9606.ENSP00000451828	GO Process	GO:0019216	Regulation of lipid metabolic process
AKT1	9606.ENSP00000451828	GO Process	GO:0019217	Regulation of fatty acid metabolic process
AKT1	9606.ENSP00000451828	GO Process	GO:0019219	Regulation of nucleobase-containing compound metabolic process
AKT1	9606.ENSP00000451828	GO Process	GO:0019220	Regulation of phosphate metabolic process
AKT1	9606.ENSP00000451828	GO Process	GO:0019221	Cytokine-mediated signaling pathway
AKT1	9606.ENSP00000451828	GO Process	GO:0019222	Regulation of metabolic process
AKT1	9606.ENSP00000451828	GO Process	GO:0019318	Hexose metabolic process
AKT1	9606.ENSP00000451828	GO Process	GO:0019538	Protein metabolic process
AKT1	9606.ENSP00000451828	GO Process	GO:0019941	Modification-dependent protein catabolic process
AKT1	9606.ENSP00000451828	GO Process	GO:0019953	Sexual reproduction
AKT1	9606.ENSP00000451828	GO Process	GO:0021782	Glial cell development
AKT1	9606.ENSP00000451828	GO Process	GO:0022008	Neurogenesis
AKT1	9606.ENSP00000451828	GO Process	GO:0022011	Myelination in peripheral nervous system
AKT1	9606.ENSP00000451828	GO Process	GO:0022407	Regulation of cell-cell adhesion
AKT1	9606.ENSP00000451828	GO Process	GO:0022408	Negative regulation of cell-cell adhesion
AKT1	9606.ENSP00000451828	GO Process	GO:0022409	Positive regulation of cell-cell adhesion
AKT1	9606.ENSP00000451828	GO Process	GO:0022412	Cellular process involved in reproduction in multicellular organism
AKT1	9606.ENSP00000451828	GO Process	GO:0022414	Reproductive process
AKT1	9606.ENSP00000451828	GO Process	GO:0023051	Regulation of signaling
AKT1	9606.ENSP00000451828	GO Process	GO:0023052	Signaling
AKT1	9606.ENSP00000451828	GO Process	GO:0023057	Negative regulation of signaling
AKT1	9606.ENSP00000451828	GO Process	GO:0030154	Cell differentiation
AKT1	9606.ENSP00000451828	GO Process	GO:0030155	Regulation of cell adhesion
AKT1	9606.ENSP00000451828	GO Process	GO:0030162	Regulation of proteolysis
AKT1	9606.ENSP00000451828	GO Process	GO:0030163	Protein catabolic process
AKT1	9606.ENSP00000451828	GO Process	GO:0030307	Positive regulation of cell growth
AKT1	9606.ENSP00000451828	GO Process	GO:0030334	Regulation of cell migration
AKT1	9606.ENSP00000451828	GO Process	GO:0030335	Positive regulation of cell migration
AKT1	9606.ENSP00000451828	GO Process	GO:0030336	Negative regulation of cell migration
AKT1	9606.ENSP00000451828	GO Process	GO:0030855	Epithelial cell differentiation
AKT1	9606.ENSP00000451828	GO Process	GO:0030879	Mammary gland development
AKT1	9606.ENSP00000451828	GO Process	GO:0031294	Lymphocyte costimulation
AKT1	9606.ENSP00000451828	GO Process	GO:0031295	T cell costimulation
AKT1	9606.ENSP00000451828	GO Process	GO:0031323	Regulation of cellular metabolic process
AKT1	9606.ENSP00000451828	GO Process	GO:0031324	Negative regulation of cellular metabolic process
AKT1	9606.ENSP00000451828	GO Process	GO:0031325	Positive regulation of cellular metabolic process
AKT1	9606.ENSP00000451828	GO Process	GO:0031326	Regulation of cellular biosynthetic process
AKT1	9606.ENSP00000451828	GO Process	GO:0031328	Positive regulation of cellular biosynthetic process
AKT1	9606.ENSP00000451828	GO Process	GO:0031329	Regulation of cellular catabolic process
AKT1	9606.ENSP00000451828	GO Process	GO:0031330	Negative regulation of cellular catabolic process
AKT1	9606.ENSP00000451828	GO Process	GO:0031331	Positive regulation of cellular catabolic process
AKT1	9606.ENSP00000451828	GO Process	GO:0031344	Regulation of cell projection organization
AKT1	9606.ENSP00000451828	GO Process	GO:0031396	Regulation of protein ubiquitination
AKT1	9606.ENSP00000451828	GO Process	GO:0031397	Negative regulation of protein ubiquitination
AKT1	9606.ENSP00000451828	GO Process	GO:0031399	Regulation of protein modification process
AKT1	9606.ENSP00000451828	GO Process	GO:0031400	Negative regulation of protein modification process
AKT1	9606.ENSP00000451828	GO Process	GO:0031401	Positive regulation of protein modification process
AKT1	9606.ENSP00000451828	GO Process	GO:0031641	Regulation of myelination
AKT1	9606.ENSP00000451828	GO Process	GO:0031663	Lipopolysaccharide-mediated signaling pathway
AKT1	9606.ENSP00000451828	GO Process	GO:0031667	Response to nutrient levels
AKT1	9606.ENSP00000451828	GO Process	GO:0031929	TOR signaling
AKT1	9606.ENSP00000451828	GO Process	GO:0031998	Regulation of fatty acid beta-oxidation
AKT1	9606.ENSP00000451828	GO Process	GO:0031999	Negative regulation of fatty acid beta-oxidation
AKT1	9606.ENSP00000451828	GO Process	GO:0032069	Regulation of nuclease activity
AKT1	9606.ENSP00000451828	GO Process	GO:0032070	Regulation of deoxyribonuclease activity
AKT1	9606.ENSP00000451828	GO Process	GO:0032071	Regulation of endodeoxyribonuclease activity
AKT1	9606.ENSP00000451828	GO Process	GO:0032075	Positive regulation of nuclease activity
AKT1	9606.ENSP00000451828	GO Process	GO:0032077	Positive regulation of deoxyribonuclease activity
AKT1	9606.ENSP00000451828	GO Process	GO:0032079	Positive regulation of endodeoxyribonuclease activity
AKT1	9606.ENSP00000451828	GO Process	GO:0032091	Negative regulation of protein binding
AKT1	9606.ENSP00000451828	GO Process	GO:0032094	Response to food
AKT1	9606.ENSP00000451828	GO Process	GO:0032287	Peripheral nervous system myelin maintenance
AKT1	9606.ENSP00000451828	GO Process	GO:0032292	Peripheral nervous system axon ensheathment
AKT1	9606.ENSP00000451828	GO Process	GO:0032368	Regulation of lipid transport
AKT1	9606.ENSP00000451828	GO Process	GO:0032369	Negative regulation of lipid transport
AKT1	9606.ENSP00000451828	GO Process	GO:0032434	Regulation of proteasomal ubiquitin-dependent protein catabolic process
AKT1	9606.ENSP00000451828	GO Process	GO:0032436	Positive regulation of proteasomal ubiquitin-dependent protein catabolic process
AKT1	9606.ENSP00000451828	GO Process	GO:0032446	Protein modification by small protein conjugation
AKT1	9606.ENSP00000451828	GO Process	GO:0032496	Response to lipopolysaccharide
AKT1	9606.ENSP00000451828	GO Process	GO:0032501	Multicellular organismal process
AKT1	9606.ENSP00000451828	GO Process	GO:0032502	Developmental process
AKT1	9606.ENSP00000451828	GO Process	GO:0032504	Multicellular organism reproduction
AKT1	9606.ENSP00000451828	GO Process	GO:0032507	Maintenance of protein location in cell
AKT1	9606.ENSP00000451828	GO Process	GO:0032768	Regulation of monooxygenase activity
AKT1	9606.ENSP00000451828	GO Process	GO:0032770	Positive regulation of monooxygenase activity
AKT1	9606.ENSP00000451828	GO Process	GO:0032868	Response to insulin
AKT1	9606.ENSP00000451828	GO Process	GO:0032869	Cellular response to insulin stimulus
AKT1	9606.ENSP00000451828	GO Process	GO:0032870	Cellular response to hormone stimulus
AKT1	9606.ENSP00000451828	GO Process	GO:0032879	Regulation of localization
AKT1	9606.ENSP00000451828	GO Process	GO:0032880	Regulation of protein localization
AKT1	9606.ENSP00000451828	GO Process	GO:0032881	Regulation of polysaccharide metabolic process
AKT1	9606.ENSP00000451828	GO Process	GO:0032885	Regulation of polysaccharide biosynthetic process
AKT1	9606.ENSP00000451828	GO Process	GO:0032890	Regulation of organic acid transport
AKT1	9606.ENSP00000451828	GO Process	GO:0032891	Negative regulation of organic acid transport
AKT1	9606.ENSP00000451828	GO Process	GO:0033036	Macromolecule localization
AKT1	9606.ENSP00000451828	GO Process	GO:0033043	Regulation of organelle organization
AKT1	9606.ENSP00000451828	GO Process	GO:0033135	Regulation of peptidyl-serine phosphorylation
AKT1	9606.ENSP00000451828	GO Process	GO:0033138	Positive regulation of peptidyl-serine phosphorylation
AKT1	9606.ENSP00000451828	GO Process	GO:0033365	Protein localization to organelle
AKT1	9606.ENSP00000451828	GO Process	GO:0033500	Carbohydrate homeostasis
AKT1	9606.ENSP00000451828	GO Process	GO:0033554	Cellular response to stress
AKT1	9606.ENSP00000451828	GO Process	GO:0033555	Multicellular organismal response to stress
AKT1	9606.ENSP00000451828	GO Process	GO:0033673	Negative regulation of kinase activity
AKT1	9606.ENSP00000451828	GO Process	GO:0033674	Positive regulation of kinase activity
AKT1	9606.ENSP00000451828	GO Process	GO:0033692	Cellular polysaccharide biosynthetic process
AKT1	9606.ENSP00000451828	GO Process	GO:0033993	Response to lipid
AKT1	9606.ENSP00000451828	GO Process	GO:0034097	Response to cytokine
AKT1	9606.ENSP00000451828	GO Process	GO:0034248	Regulation of cellular amide metabolic process
AKT1	9606.ENSP00000451828	GO Process	GO:0034405	Response to fluid shear stress
AKT1	9606.ENSP00000451828	GO Process	GO:0034504	Protein localization to nucleus
AKT1	9606.ENSP00000451828	GO Process	GO:0034599	Cellular response to oxidative stress
AKT1	9606.ENSP00000451828	GO Process	GO:0034612	Response to tumor necrosis factor
AKT1	9606.ENSP00000451828	GO Process	GO:0034614	Cellular response to reactive oxygen species
AKT1	9606.ENSP00000451828	GO Process	GO:0034637	Cellular carbohydrate biosynthetic process
AKT1	9606.ENSP00000451828	GO Process	GO:0034641	Cellular nitrogen compound metabolic process
AKT1	9606.ENSP00000451828	GO Process	GO:0034645	Cellular macromolecule biosynthetic process
AKT1	9606.ENSP00000451828	GO Process	GO:0034694	Response to prostaglandin
AKT1	9606.ENSP00000451828	GO Process	GO:0034695	Response to prostaglandin E
AKT1	9606.ENSP00000451828	GO Process	GO:0034762	Regulation of transmembrane transport
AKT1	9606.ENSP00000451828	GO Process	GO:0034763	Negative regulation of transmembrane transport
AKT1	9606.ENSP00000451828	GO Process	GO:0034764	Positive regulation of transmembrane transport
AKT1	9606.ENSP00000451828	GO Process	GO:0035239	Tube morphogenesis
AKT1	9606.ENSP00000451828	GO Process	GO:0035295	Tube development
AKT1	9606.ENSP00000451828	GO Process	GO:0035556	Intracellular signal transduction
AKT1	9606.ENSP00000451828	GO Process	GO:0035655	interleukin-18-mediated signaling pathway
AKT1	9606.ENSP00000451828	GO Process	GO:0035924	Cellular response to vascular endothelial growth factor stimulus
AKT1	9606.ENSP00000451828	GO Process	GO:0036211	Protein modification process
AKT1	9606.ENSP00000451828	GO Process	GO:0036293	Response to decreased oxygen levels
AKT1	9606.ENSP00000451828	GO Process	GO:0036294	Cellular response to decreased oxygen levels
AKT1	9606.ENSP00000451828	GO Process	GO:0038061	NIK/NF-kappaB signaling
AKT1	9606.ENSP00000451828	GO Process	GO:0038127	ERBB signaling pathway
AKT1	9606.ENSP00000451828	GO Process	GO:0040008	Regulation of growth
AKT1	9606.ENSP00000451828	GO Process	GO:0040012	Regulation of locomotion
AKT1	9606.ENSP00000451828	GO Process	GO:0040013	Negative regulation of locomotion
AKT1	9606.ENSP00000451828	GO Process	GO:0040017	Positive regulation of locomotion
AKT1	9606.ENSP00000451828	GO Process	GO:0042063	Gliogenesis
AKT1	9606.ENSP00000451828	GO Process	GO:0042127	Regulation of cell population proliferation
AKT1	9606.ENSP00000451828	GO Process	GO:0042176	Regulation of protein catabolic process
AKT1	9606.ENSP00000451828	GO Process	GO:0042221	Response to chemical
AKT1	9606.ENSP00000451828	GO Process	GO:0042325	Regulation of phosphorylation
AKT1	9606.ENSP00000451828	GO Process	GO:0042326	Negative regulation of phosphorylation
AKT1	9606.ENSP00000451828	GO Process	GO:0042327	Positive regulation of phosphorylation
AKT1	9606.ENSP00000451828	GO Process	GO:0042391	Regulation of membrane potential
AKT1	9606.ENSP00000451828	GO Process	GO:0042552	Myelination
AKT1	9606.ENSP00000451828	GO Process	GO:0042592	Homeostatic process
AKT1	9606.ENSP00000451828	GO Process	GO:0042593	Glucose homeostasis
AKT1	9606.ENSP00000451828	GO Process	GO:0042692	Muscle cell differentiation
AKT1	9606.ENSP00000451828	GO Process	GO:0042981	Regulation of apoptotic process
AKT1	9606.ENSP00000451828	GO Process	GO:0043009	Chordate embryonic development
AKT1	9606.ENSP00000451828	GO Process	GO:0043029	T cell homeostasis
AKT1	9606.ENSP00000451828	GO Process	GO:0043066	Negative regulation of apoptotic process
AKT1	9606.ENSP00000451828	GO Process	GO:0043067	Regulation of programmed cell death
AKT1	9606.ENSP00000451828	GO Process	GO:0043069	Negative regulation of programmed cell death
AKT1	9606.ENSP00000451828	GO Process	GO:0043085	Positive regulation of catalytic activity
AKT1	9606.ENSP00000451828	GO Process	GO:0043086	Negative regulation of catalytic activity
AKT1	9606.ENSP00000451828	GO Process	GO:0043154	Negative regulation of cysteine-type endopeptidase activity involved in apoptotic process
AKT1	9606.ENSP00000451828	GO Process	GO:0043161	Proteasome-mediated ubiquitin-dependent protein catabolic process
AKT1	9606.ENSP00000451828	GO Process	GO:0043170	Macromolecule metabolic process
AKT1	9606.ENSP00000451828	GO Process	GO:0043207	Response to external biotic stimulus
AKT1	9606.ENSP00000451828	GO Process	GO:0043217	Myelin maintenance
AKT1	9606.ENSP00000451828	GO Process	GO:0043255	Regulation of carbohydrate biosynthetic process
AKT1	9606.ENSP00000451828	GO Process	GO:0043269	Regulation of ion transport
AKT1	9606.ENSP00000451828	GO Process	GO:0043270	Positive regulation of ion transport
AKT1	9606.ENSP00000451828	GO Process	GO:0043276	Anoikis
AKT1	9606.ENSP00000451828	GO Process	GO:0043281	Regulation of cysteine-type endopeptidase activity involved in apoptotic process
AKT1	9606.ENSP00000451828	GO Process	GO:0043393	Regulation of protein binding
AKT1	9606.ENSP00000451828	GO Process	GO:0043412	Macromolecule modification
AKT1	9606.ENSP00000451828	GO Process	GO:0043434	Response to peptide hormone
AKT1	9606.ENSP00000451828	GO Process	GO:0043467	Regulation of generation of precursor metabolites and energy
AKT1	9606.ENSP00000451828	GO Process	GO:0043487	Regulation of RNA stability
AKT1	9606.ENSP00000451828	GO Process	GO:0043488	Regulation of mRNA stability
AKT1	9606.ENSP00000451828	GO Process	GO:0043491	Protein kinase B signaling
AKT1	9606.ENSP00000451828	GO Process	GO:0043534	Blood vessel endothelial cell migration
AKT1	9606.ENSP00000451828	GO Process	GO:0043535	Regulation of blood vessel endothelial cell migration
AKT1	9606.ENSP00000451828	GO Process	GO:0043536	Positive regulation of blood vessel endothelial cell migration
AKT1	9606.ENSP00000451828	GO Process	GO:0043542	Endothelial cell migration
AKT1	9606.ENSP00000451828	GO Process	GO:0043549	Regulation of kinase activity
AKT1	9606.ENSP00000451828	GO Process	GO:0043632	Modification-dependent macromolecule catabolic process
AKT1	9606.ENSP00000451828	GO Process	GO:0044042	Glucan metabolic process
AKT1	9606.ENSP00000451828	GO Process	GO:0044092	Negative regulation of molecular function
AKT1	9606.ENSP00000451828	GO Process	GO:0044093	Positive regulation of molecular function
AKT1	9606.ENSP00000451828	GO Process	GO:0044237	Cellular metabolic process
AKT1	9606.ENSP00000451828	GO Process	GO:0044238	Primary metabolic process
AKT1	9606.ENSP00000451828	GO Process	GO:0044248	Cellular catabolic process
AKT1	9606.ENSP00000451828	GO Process	GO:0044249	Cellular biosynthetic process
AKT1	9606.ENSP00000451828	GO Process	GO:0044260	Cellular macromolecule metabolic process
AKT1	9606.ENSP00000451828	GO Process	GO:0044262	Cellular carbohydrate metabolic process
AKT1	9606.ENSP00000451828	GO Process	GO:0044264	Cellular polysaccharide metabolic process
AKT1	9606.ENSP00000451828	GO Process	GO:0044265	Cellular macromolecule catabolic process
AKT1	9606.ENSP00000451828	GO Process	GO:0044271	Cellular nitrogen compound biosynthetic process
AKT1	9606.ENSP00000451828	GO Process	GO:0044281	Small molecule metabolic process
AKT1	9606.ENSP00000451828	GO Process	GO:0044419	Biological process involved in interspecies interaction between organisms
AKT1	9606.ENSP00000451828	GO Process	GO:0044703	Multi-organism reproductive process
AKT1	9606.ENSP00000451828	GO Process	GO:0044706	Multi-multicellular organism process
AKT1	9606.ENSP00000451828	GO Process	GO:0045184	Establishment of protein localization
AKT1	9606.ENSP00000451828	GO Process	GO:0045185	Maintenance of protein location
AKT1	9606.ENSP00000451828	GO Process	GO:0045428	Regulation of nitric oxide biosynthetic process
AKT1	9606.ENSP00000451828	GO Process	GO:0045429	Positive regulation of nitric oxide biosynthetic process
AKT1	9606.ENSP00000451828	GO Process	GO:0045595	Regulation of cell differentiation
AKT1	9606.ENSP00000451828	GO Process	GO:0045597	Positive regulation of cell differentiation
AKT1	9606.ENSP00000451828	GO Process	GO:0045598	Regulation of fat cell differentiation
AKT1	9606.ENSP00000451828	GO Process	GO:0045600	Positive regulation of fat cell differentiation
AKT1	9606.ENSP00000451828	GO Process	GO:0045725	Positive regulation of glycogen biosynthetic process
AKT1	9606.ENSP00000451828	GO Process	GO:0045732	Positive regulation of protein catabolic process
AKT1	9606.ENSP00000451828	GO Process	GO:0045737	Positive regulation of cyclin-dependent protein serine/threonine kinase activity
AKT1	9606.ENSP00000451828	GO Process	GO:0045746	Negative regulation of Notch signaling pathway
AKT1	9606.ENSP00000451828	GO Process	GO:0045785	Positive regulation of cell adhesion
AKT1	9606.ENSP00000451828	GO Process	GO:0045787	Positive regulation of cell cycle
AKT1	9606.ENSP00000451828	GO Process	GO:0045833	Negative regulation of lipid metabolic process
AKT1	9606.ENSP00000451828	GO Process	GO:0045834	Positive regulation of lipid metabolic process
AKT1	9606.ENSP00000451828	GO Process	GO:0045838	Positive regulation of membrane potential
AKT1	9606.ENSP00000451828	GO Process	GO:0045859	Regulation of protein kinase activity
AKT1	9606.ENSP00000451828	GO Process	GO:0045860	Positive regulation of protein kinase activity
AKT1	9606.ENSP00000451828	GO Process	GO:0045861	Negative regulation of proteolysis
AKT1	9606.ENSP00000451828	GO Process	GO:0045862	Positive regulation of proteolysis
AKT1	9606.ENSP00000451828	GO Process	GO:0045893	Positive regulation of transcription, DNA-templated
AKT1	9606.ENSP00000451828	GO Process	GO:0045913	Positive regulation of carbohydrate metabolic process
AKT1	9606.ENSP00000451828	GO Process	GO:0045922	Negative regulation of fatty acid metabolic process
AKT1	9606.ENSP00000451828	GO Process	GO:0045927	Positive regulation of growth
AKT1	9606.ENSP00000451828	GO Process	GO:0045931	Positive regulation of mitotic cell cycle
AKT1	9606.ENSP00000451828	GO Process	GO:0045935	Positive regulation of nucleobase-containing compound metabolic process
AKT1	9606.ENSP00000451828	GO Process	GO:0045936	Negative regulation of phosphate metabolic process
AKT1	9606.ENSP00000451828	GO Process	GO:0045937	Positive regulation of phosphate metabolic process
AKT1	9606.ENSP00000451828	GO Process	GO:0045944	Positive regulation of transcription by RNA polymerase II
AKT1	9606.ENSP00000451828	GO Process	GO:0046209	Nitric oxide metabolic process
AKT1	9606.ENSP00000451828	GO Process	GO:0046320	Regulation of fatty acid oxidation
AKT1	9606.ENSP00000451828	GO Process	GO:0046322	Negative regulation of fatty acid oxidation
AKT1	9606.ENSP00000451828	GO Process	GO:0046324	Regulation of glucose import
AKT1	9606.ENSP00000451828	GO Process	GO:0046326	Positive regulation of glucose import
AKT1	9606.ENSP00000451828	GO Process	GO:0046620	Regulation of organ growth
AKT1	9606.ENSP00000451828	GO Process	GO:0046622	Positive regulation of organ growth
AKT1	9606.ENSP00000451828	GO Process	GO:0046686	Response to cadmium ion
AKT1	9606.ENSP00000451828	GO Process	GO:0046777	Protein autophosphorylation
AKT1	9606.ENSP00000451828	GO Process	GO:0046889	Positive regulation of lipid biosynthetic process
AKT1	9606.ENSP00000451828	GO Process	GO:0046890	Regulation of lipid biosynthetic process
AKT1	9606.ENSP00000451828	GO Process	GO:0046907	Intracellular transport
AKT1	9606.ENSP00000451828	GO Process	GO:0048009	Insulin-like growth factor receptor signaling pathway
AKT1	9606.ENSP00000451828	GO Process	GO:0048015	Phosphatidylinositol-mediated signaling
AKT1	9606.ENSP00000451828	GO Process	GO:0048017	Inositol lipid-mediated signaling
AKT1	9606.ENSP00000451828	GO Process	GO:0048265	Response to pain
AKT1	9606.ENSP00000451828	GO Process	GO:0048266	Behavioral response to pain
AKT1	9606.ENSP00000451828	GO Process	GO:0048468	Cell development
AKT1	9606.ENSP00000451828	GO Process	GO:0048513	Animal organ development
AKT1	9606.ENSP00000451828	GO Process	GO:0048514	Blood vessel morphogenesis
AKT1	9606.ENSP00000451828	GO Process	GO:0048518	Positive regulation of biological process
AKT1	9606.ENSP00000451828	GO Process	GO:0048519	Negative regulation of biological process
AKT1	9606.ENSP00000451828	GO Process	GO:0048522	Positive regulation of cellular process
AKT1	9606.ENSP00000451828	GO Process	GO:0048523	Negative regulation of cellular process
AKT1	9606.ENSP00000451828	GO Process	GO:0048568	Embryonic organ development
AKT1	9606.ENSP00000451828	GO Process	GO:0048583	Regulation of response to stimulus
AKT1	9606.ENSP00000451828	GO Process	GO:0048585	Negative regulation of response to stimulus
AKT1	9606.ENSP00000451828	GO Process	GO:0048608	Reproductive structure development
AKT1	9606.ENSP00000451828	GO Process	GO:0048609	Multicellular organismal reproductive process
AKT1	9606.ENSP00000451828	GO Process	GO:0048638	Regulation of developmental growth
AKT1	9606.ENSP00000451828	GO Process	GO:0048639	Positive regulation of developmental growth
AKT1	9606.ENSP00000451828	GO Process	GO:0048646	Anatomical structure formation involved in morphogenesis
AKT1	9606.ENSP00000451828	GO Process	GO:0048660	Regulation of smooth muscle cell proliferation
AKT1	9606.ENSP00000451828	GO Process	GO:0048661	Positive regulation of smooth muscle cell proliferation
AKT1	9606.ENSP00000451828	GO Process	GO:0048731	System development
AKT1	9606.ENSP00000451828	GO Process	GO:0048732	Gland development
AKT1	9606.ENSP00000451828	GO Process	GO:0048856	Anatomical structure development
AKT1	9606.ENSP00000451828	GO Process	GO:0048869	Cellular developmental process
AKT1	9606.ENSP00000451828	GO Process	GO:0048870	Cell motility
AKT1	9606.ENSP00000451828	GO Process	GO:0048872	Homeostasis of number of cells
AKT1	9606.ENSP00000451828	GO Process	GO:0048878	Chemical homeostasis
AKT1	9606.ENSP00000451828	GO Process	GO:0050678	Regulation of epithelial cell proliferation
AKT1	9606.ENSP00000451828	GO Process	GO:0050679	Positive regulation of epithelial cell proliferation
AKT1	9606.ENSP00000451828	GO Process	GO:0050789	Regulation of biological process
AKT1	9606.ENSP00000451828	GO Process	GO:0050790	Regulation of catalytic activity
AKT1	9606.ENSP00000451828	GO Process	GO:0050793	Regulation of developmental process
AKT1	9606.ENSP00000451828	GO Process	GO:0050794	Regulation of cellular process
AKT1	9606.ENSP00000451828	GO Process	GO:0050863	Regulation of T cell activation
AKT1	9606.ENSP00000451828	GO Process	GO:0050865	Regulation of cell activation
AKT1	9606.ENSP00000451828	GO Process	GO:0050867	Positive regulation of cell activation
AKT1	9606.ENSP00000451828	GO Process	GO:0050870	Positive regulation of T cell activation
AKT1	9606.ENSP00000451828	GO Process	GO:0050877	Nervous system process
AKT1	9606.ENSP00000451828	GO Process	GO:0050896	Response to stimulus
AKT1	9606.ENSP00000451828	GO Process	GO:0050994	Regulation of lipid catabolic process
AKT1	9606.ENSP00000451828	GO Process	GO:0050995	Negative regulation of lipid catabolic process
AKT1	9606.ENSP00000451828	GO Process	GO:0050999	Regulation of nitric-oxide synthase activity
AKT1	9606.ENSP00000451828	GO Process	GO:0051000	Positive regulation of nitric-oxide synthase activity
AKT1	9606.ENSP00000451828	GO Process	GO:0051049	Regulation of transport
AKT1	9606.ENSP00000451828	GO Process	GO:0051050	Positive regulation of transport
AKT1	9606.ENSP00000451828	GO Process	GO:0051051	Negative regulation of transport
AKT1	9606.ENSP00000451828	GO Process	GO:0051052	Regulation of DNA metabolic process
AKT1	9606.ENSP00000451828	GO Process	GO:0051054	Positive regulation of DNA metabolic process
AKT1	9606.ENSP00000451828	GO Process	GO:0051090	Regulation of DNA-binding transcription factor activity
AKT1	9606.ENSP00000451828	GO Process	GO:0051091	Positive regulation of DNA-binding transcription factor activity
AKT1	9606.ENSP00000451828	GO Process	GO:0051094	Positive regulation of developmental process
AKT1	9606.ENSP00000451828	GO Process	GO:0051098	Regulation of binding
AKT1	9606.ENSP00000451828	GO Process	GO:0051100	Negative regulation of binding
AKT1	9606.ENSP00000451828	GO Process	GO:0051128	Regulation of cellular component organization
AKT1	9606.ENSP00000451828	GO Process	GO:0051129	Negative regulation of cellular component organization
AKT1	9606.ENSP00000451828	GO Process	GO:0051146	Striated muscle cell differentiation
AKT1	9606.ENSP00000451828	GO Process	GO:0051169	Nuclear transport
AKT1	9606.ENSP00000451828	GO Process	GO:0051170	Import into nucleus
AKT1	9606.ENSP00000451828	GO Process	GO:0051171	Regulation of nitrogen compound metabolic process
AKT1	9606.ENSP00000451828	GO Process	GO:0051172	Negative regulation of nitrogen compound metabolic process
AKT1	9606.ENSP00000451828	GO Process	GO:0051173	Positive regulation of nitrogen compound metabolic process
AKT1	9606.ENSP00000451828	GO Process	GO:0051174	Regulation of phosphorus metabolic process
AKT1	9606.ENSP00000451828	GO Process	GO:0051179	Localization
AKT1	9606.ENSP00000451828	GO Process	GO:0051234	Establishment of localization
AKT1	9606.ENSP00000451828	GO Process	GO:0051235	Maintenance of location
AKT1	9606.ENSP00000451828	GO Process	GO:0051239	Regulation of multicellular organismal process
AKT1	9606.ENSP00000451828	GO Process	GO:0051240	Positive regulation of multicellular organismal process
AKT1	9606.ENSP00000451828	GO Process	GO:0051246	Regulation of protein metabolic process
AKT1	9606.ENSP00000451828	GO Process	GO:0051247	Positive regulation of protein metabolic process
AKT1	9606.ENSP00000451828	GO Process	GO:0051248	Negative regulation of protein metabolic process
AKT1	9606.ENSP00000451828	GO Process	GO:0051249	Regulation of lymphocyte activation
AKT1	9606.ENSP00000451828	GO Process	GO:0051251	Positive regulation of lymphocyte activation
AKT1	9606.ENSP00000451828	GO Process	GO:0051252	Regulation of RNA metabolic process
AKT1	9606.ENSP00000451828	GO Process	GO:0051254	Positive regulation of RNA metabolic process
AKT1	9606.ENSP00000451828	GO Process	GO:0051336	Regulation of hydrolase activity
AKT1	9606.ENSP00000451828	GO Process	GO:0051338	Regulation of transferase activity
AKT1	9606.ENSP00000451828	GO Process	GO:0051341	Regulation of oxidoreductase activity
AKT1	9606.ENSP00000451828	GO Process	GO:0051345	Positive regulation of hydrolase activity
AKT1	9606.ENSP00000451828	GO Process	GO:0051346	Negative regulation of hydrolase activity
AKT1	9606.ENSP00000451828	GO Process	GO:0051347	Positive regulation of transferase activity
AKT1	9606.ENSP00000451828	GO Process	GO:0051348	Negative regulation of transferase activity
AKT1	9606.ENSP00000451828	GO Process	GO:0051353	Positive regulation of oxidoreductase activity
AKT1	9606.ENSP00000451828	GO Process	GO:0051603	Proteolysis involved in protein catabolic process
AKT1	9606.ENSP00000451828	GO Process	GO:0051641	Cellular localization
AKT1	9606.ENSP00000451828	GO Process	GO:0051649	Establishment of localization in cell
AKT1	9606.ENSP00000451828	GO Process	GO:0051651	Maintenance of location in cell
AKT1	9606.ENSP00000451828	GO Process	GO:0051707	Response to other organism
AKT1	9606.ENSP00000451828	GO Process	GO:0051716	Cellular response to stimulus
AKT1	9606.ENSP00000451828	GO Process	GO:0051726	Regulation of cell cycle
AKT1	9606.ENSP00000451828	GO Process	GO:0051881	Regulation of mitochondrial membrane potential
AKT1	9606.ENSP00000451828	GO Process	GO:0051960	Regulation of nervous system development
AKT1	9606.ENSP00000451828	GO Process	GO:0052547	Regulation of peptidase activity
AKT1	9606.ENSP00000451828	GO Process	GO:0052548	Regulation of endopeptidase activity
AKT1	9606.ENSP00000451828	GO Process	GO:0055094	Response to lipoprotein particle
AKT1	9606.ENSP00000451828	GO Process	GO:0060078	Regulation of postsynaptic membrane potential
AKT1	9606.ENSP00000451828	GO Process	GO:0060079	Excitatory postsynaptic potential
AKT1	9606.ENSP00000451828	GO Process	GO:0060135	Maternal process involved in female pregnancy
AKT1	9606.ENSP00000451828	GO Process	GO:0060255	Regulation of macromolecule metabolic process
AKT1	9606.ENSP00000451828	GO Process	GO:0060284	Regulation of cell development
AKT1	9606.ENSP00000451828	GO Process	GO:0060341	Regulation of cellular localization
AKT1	9606.ENSP00000451828	GO Process	GO:0060416	Response to growth hormone
AKT1	9606.ENSP00000451828	GO Process	GO:0060429	Epithelium development
AKT1	9606.ENSP00000451828	GO Process	GO:0060548	Negative regulation of cell death
AKT1	9606.ENSP00000451828	GO Process	GO:0060644	Mammary gland epithelial cell differentiation
AKT1	9606.ENSP00000451828	GO Process	GO:0060674	Placenta blood vessel development
AKT1	9606.ENSP00000451828	GO Process	GO:0060706	Cell differentiation involved in embryonic placenta development
AKT1	9606.ENSP00000451828	GO Process	GO:0060709	Glycogen cell differentiation involved in embryonic placenta development
AKT1	9606.ENSP00000451828	GO Process	GO:0060711	Labyrinthine layer development
AKT1	9606.ENSP00000451828	GO Process	GO:0060712	Spongiotrophoblast layer development
AKT1	9606.ENSP00000451828	GO Process	GO:0060716	Labyrinthine layer blood vessel development
AKT1	9606.ENSP00000451828	GO Process	GO:0061013	Regulation of mRNA catabolic process
AKT1	9606.ENSP00000451828	GO Process	GO:0061024	Membrane organization
AKT1	9606.ENSP00000451828	GO Process	GO:0061061	Muscle structure development
AKT1	9606.ENSP00000451828	GO Process	GO:0061136	Regulation of proteasomal protein catabolic process
AKT1	9606.ENSP00000451828	GO Process	GO:0061180	Mammary gland epithelium development
AKT1	9606.ENSP00000451828	GO Process	GO:0061458	Reproductive system development
AKT1	9606.ENSP00000451828	GO Process	GO:0062012	Regulation of small molecule metabolic process
AKT1	9606.ENSP00000451828	GO Process	GO:0062013	Positive regulation of small molecule metabolic process
AKT1	9606.ENSP00000451828	GO Process	GO:0062014	Negative regulation of small molecule metabolic process
AKT1	9606.ENSP00000451828	GO Process	GO:0062197	Cellular response to chemical stress
AKT1	9606.ENSP00000451828	GO Process	GO:0065007	Biological regulation
AKT1	9606.ENSP00000451828	GO Process	GO:0065008	Regulation of biological quality
AKT1	9606.ENSP00000451828	GO Process	GO:0065009	Regulation of molecular function
AKT1	9606.ENSP00000451828	GO Process	GO:0070141	Response to UV-A
AKT1	9606.ENSP00000451828	GO Process	GO:0070227	Lymphocyte apoptotic process
AKT1	9606.ENSP00000451828	GO Process	GO:0070231	T cell apoptotic process
AKT1	9606.ENSP00000451828	GO Process	GO:0070482	Response to oxygen levels
AKT1	9606.ENSP00000451828	GO Process	GO:0070585	Protein localization to mitochondrion
AKT1	9606.ENSP00000451828	GO Process	GO:0070647	Protein modification by small protein conjugation or removal
AKT1	9606.ENSP00000451828	GO Process	GO:0070673	Response to interleukin-18
AKT1	9606.ENSP00000451828	GO Process	GO:0070727	Cellular macromolecule localization
AKT1	9606.ENSP00000451828	GO Process	GO:0070848	Response to growth factor
AKT1	9606.ENSP00000451828	GO Process	GO:0070849	Response to epidermal growth factor
AKT1	9606.ENSP00000451828	GO Process	GO:0070873	Regulation of glycogen metabolic process
AKT1	9606.ENSP00000451828	GO Process	GO:0070875	Positive regulation of glycogen metabolic process
AKT1	9606.ENSP00000451828	GO Process	GO:0070887	Cellular response to chemical stimulus
AKT1	9606.ENSP00000451828	GO Process	GO:0071216	Cellular response to biotic stimulus
AKT1	9606.ENSP00000451828	GO Process	GO:0071219	Cellular response to molecule of bacterial origin
AKT1	9606.ENSP00000451828	GO Process	GO:0071222	Cellular response to lipopolysaccharide
AKT1	9606.ENSP00000451828	GO Process	GO:0071241	Cellular response to inorganic substance
AKT1	9606.ENSP00000451828	GO Process	GO:0071248	Cellular response to metal ion
AKT1	9606.ENSP00000451828	GO Process	GO:0071276	Cellular response to cadmium ion
AKT1	9606.ENSP00000451828	GO Process	GO:0071310	Cellular response to organic substance
AKT1	9606.ENSP00000451828	GO Process	GO:0071345	Cellular response to cytokine stimulus
AKT1	9606.ENSP00000451828	GO Process	GO:0071351	Cellular response to interleukin-18
AKT1	9606.ENSP00000451828	GO Process	GO:0071356	Cellular response to tumor necrosis factor
AKT1	9606.ENSP00000451828	GO Process	GO:0071363	Cellular response to growth factor stimulus
AKT1	9606.ENSP00000451828	GO Process	GO:0071364	Cellular response to epidermal growth factor stimulus
AKT1	9606.ENSP00000451828	GO Process	GO:0071375	Cellular response to peptide hormone stimulus
AKT1	9606.ENSP00000451828	GO Process	GO:0071379	Cellular response to prostaglandin stimulus
AKT1	9606.ENSP00000451828	GO Process	GO:0071380	Cellular response to prostaglandin E stimulus
AKT1	9606.ENSP00000451828	GO Process	GO:0071396	Cellular response to lipid
AKT1	9606.ENSP00000451828	GO Process	GO:0071402	Cellular response to lipoprotein particle stimulus
AKT1	9606.ENSP00000451828	GO Process	GO:0071417	Cellular response to organonitrogen compound
AKT1	9606.ENSP00000451828	GO Process	GO:0071453	Cellular response to oxygen levels
AKT1	9606.ENSP00000451828	GO Process	GO:0071495	Cellular response to endogenous stimulus
AKT1	9606.ENSP00000451828	GO Process	GO:0071675	Regulation of mononuclear cell migration
AKT1	9606.ENSP00000451828	GO Process	GO:0071676	Negative regulation of mononuclear cell migration
AKT1	9606.ENSP00000451828	GO Process	GO:0071702	Organic substance transport
AKT1	9606.ENSP00000451828	GO Process	GO:0071704	Organic substance metabolic process
AKT1	9606.ENSP00000451828	GO Process	GO:0071705	Nitrogen compound transport
AKT1	9606.ENSP00000451828	GO Process	GO:0071840	Cellular component organization or biogenesis
AKT1	9606.ENSP00000451828	GO Process	GO:0071887	Leukocyte apoptotic process
AKT1	9606.ENSP00000451828	GO Process	GO:0071900	Regulation of protein serine/threonine kinase activity
AKT1	9606.ENSP00000451828	GO Process	GO:0071901	Negative regulation of protein serine/threonine kinase activity
AKT1	9606.ENSP00000451828	GO Process	GO:0071902	Positive regulation of protein serine/threonine kinase activity
AKT1	9606.ENSP00000451828	GO Process	GO:0072359	Circulatory system development
AKT1	9606.ENSP00000451828	GO Process	GO:0072594	Establishment of protein localization to organelle
AKT1	9606.ENSP00000451828	GO Process	GO:0072595	Maintenance of protein localization in organelle
AKT1	9606.ENSP00000451828	GO Process	GO:0072655	Establishment of protein localization to mitochondrion
AKT1	9606.ENSP00000451828	GO Process	GO:0072656	Maintenance of protein location in mitochondrion
AKT1	9606.ENSP00000451828	GO Process	GO:0080090	Regulation of primary metabolic process
AKT1	9606.ENSP00000451828	GO Process	GO:0080134	Regulation of response to stress
AKT1	9606.ENSP00000451828	GO Process	GO:0080135	Regulation of cellular response to stress
AKT1	9606.ENSP00000451828	GO Process	GO:0080164	Regulation of nitric oxide metabolic process
AKT1	9606.ENSP00000451828	GO Process	GO:0090068	Positive regulation of cell cycle process
AKT1	9606.ENSP00000451828	GO Process	GO:0090130	Tissue migration
AKT1	9606.ENSP00000451828	GO Process	GO:0090132	Epithelium migration
AKT1	9606.ENSP00000451828	GO Process	GO:0090199	Regulation of release of cytochrome c from mitochondria
AKT1	9606.ENSP00000451828	GO Process	GO:0090201	Negative regulation of release of cytochrome c from mitochondria
AKT1	9606.ENSP00000451828	GO Process	GO:0090520	Sphingolipid mediated signaling pathway
AKT1	9606.ENSP00000451828	GO Process	GO:0097011	Cellular response to granulocyte macrophage colony-stimulating factor stimulus
AKT1	9606.ENSP00000451828	GO Process	GO:0097012	Response to granulocyte macrophage colony-stimulating factor
AKT1	9606.ENSP00000451828	GO Process	GO:0097194	Execution phase of apoptosis
AKT1	9606.ENSP00000451828	GO Process	GO:0097305	Response to alcohol
AKT1	9606.ENSP00000451828	GO Process	GO:0097306	Cellular response to alcohol
AKT1	9606.ENSP00000451828	GO Process	GO:0098916	Anterograde trans-synaptic signaling
AKT1	9606.ENSP00000451828	GO Process	GO:0099536	Synaptic signaling
AKT1	9606.ENSP00000451828	GO Process	GO:0099537	Trans-synaptic signaling
AKT1	9606.ENSP00000451828	GO Process	GO:0099565	Chemical synaptic transmission, postsynaptic
AKT1	9606.ENSP00000451828	GO Process	GO:0100002	Negative regulation of protein kinase activity by protein phosphorylation
AKT1	9606.ENSP00000451828	GO Process	GO:0120035	Regulation of plasma membrane bounded cell projection organization
AKT1	9606.ENSP00000451828	GO Process	GO:0140052	Cellular response to oxidised low-density lipoprotein particle stimulus
AKT1	9606.ENSP00000451828	GO Process	GO:0140212	Regulation of long-chain fatty acid import into cell
AKT1	9606.ENSP00000451828	GO Process	GO:0140213	Negative regulation of long-chain fatty acid import into cell
AKT1	9606.ENSP00000451828	GO Process	GO:1900087	Positive regulation of G1/S transition of mitotic cell cycle
AKT1	9606.ENSP00000451828	GO Process	GO:1900180	Regulation of protein localization to nucleus
AKT1	9606.ENSP00000451828	GO Process	GO:1900182	Positive regulation of protein localization to nucleus
AKT1	9606.ENSP00000451828	GO Process	GO:1900407	Regulation of cellular response to oxidative stress
AKT1	9606.ENSP00000451828	GO Process	GO:1901099	Negative regulation of signal transduction in absence of ligand
AKT1	9606.ENSP00000451828	GO Process	GO:1901214	Regulation of neuron death
AKT1	9606.ENSP00000451828	GO Process	GO:1901215	Negative regulation of neuron death
AKT1	9606.ENSP00000451828	GO Process	GO:1901564	Organonitrogen compound metabolic process
AKT1	9606.ENSP00000451828	GO Process	GO:1901565	Organonitrogen compound catabolic process
AKT1	9606.ENSP00000451828	GO Process	GO:1901575	Organic substance catabolic process
AKT1	9606.ENSP00000451828	GO Process	GO:1901576	Organic substance biosynthetic process
AKT1	9606.ENSP00000451828	GO Process	GO:1901652	Response to peptide
AKT1	9606.ENSP00000451828	GO Process	GO:1901653	Cellular response to peptide
AKT1	9606.ENSP00000451828	GO Process	GO:1901654	Response to ketone
AKT1	9606.ENSP00000451828	GO Process	GO:1901655	Cellular response to ketone
AKT1	9606.ENSP00000451828	GO Process	GO:1901698	Response to nitrogen compound
AKT1	9606.ENSP00000451828	GO Process	GO:1901699	Cellular response to nitrogen compound
AKT1	9606.ENSP00000451828	GO Process	GO:1901700	Response to oxygen-containing compound
AKT1	9606.ENSP00000451828	GO Process	GO:1901701	Cellular response to oxygen-containing compound
AKT1	9606.ENSP00000451828	GO Process	GO:1901796	Regulation of signal transduction by p53 class mediator
AKT1	9606.ENSP00000451828	GO Process	GO:1901800	Positive regulation of proteasomal protein catabolic process
AKT1	9606.ENSP00000451828	GO Process	GO:1901987	Regulation of cell cycle phase transition
AKT1	9606.ENSP00000451828	GO Process	GO:1901989	Positive regulation of cell cycle phase transition
AKT1	9606.ENSP00000451828	GO Process	GO:1901990	Regulation of mitotic cell cycle phase transition
AKT1	9606.ENSP00000451828	GO Process	GO:1901992	Positive regulation of mitotic cell cycle phase transition
AKT1	9606.ENSP00000451828	GO Process	GO:1902175	Regulation of oxidative stress-induced intrinsic apoptotic signaling pathway
AKT1	9606.ENSP00000451828	GO Process	GO:1902176	Negative regulation of oxidative stress-induced intrinsic apoptotic signaling pathway
AKT1	9606.ENSP00000451828	GO Process	GO:1902531	Regulation of intracellular signal transduction
AKT1	9606.ENSP00000451828	GO Process	GO:1902532	Negative regulation of intracellular signal transduction
AKT1	9606.ENSP00000451828	GO Process	GO:1902680	Positive regulation of RNA biosynthetic process
AKT1	9606.ENSP00000451828	GO Process	GO:1902806	Regulation of cell cycle G1/S phase transition
AKT1	9606.ENSP00000451828	GO Process	GO:1902808	Positive regulation of cell cycle G1/S phase transition
AKT1	9606.ENSP00000451828	GO Process	GO:1902882	Regulation of response to oxidative stress
AKT1	9606.ENSP00000451828	GO Process	GO:1903037	Regulation of leukocyte cell-cell adhesion
AKT1	9606.ENSP00000451828	GO Process	GO:1903038	Negative regulation of leukocyte cell-cell adhesion
AKT1	9606.ENSP00000451828	GO Process	GO:1903039	Positive regulation of leukocyte cell-cell adhesion
AKT1	9606.ENSP00000451828	GO Process	GO:1903050	Regulation of proteolysis involved in protein catabolic process
AKT1	9606.ENSP00000451828	GO Process	GO:1903052	Positive regulation of proteolysis involved in protein catabolic process
AKT1	9606.ENSP00000451828	GO Process	GO:1903076	Regulation of protein localization to plasma membrane
AKT1	9606.ENSP00000451828	GO Process	GO:1903078	Positive regulation of protein localization to plasma membrane
AKT1	9606.ENSP00000451828	GO Process	GO:1903201	Regulation of oxidative stress-induced cell death
AKT1	9606.ENSP00000451828	GO Process	GO:1903202	Negative regulation of oxidative stress-induced cell death
AKT1	9606.ENSP00000451828	GO Process	GO:1903311	Regulation of mRNA metabolic process
AKT1	9606.ENSP00000451828	GO Process	GO:1903320	Regulation of protein modification by small protein conjugation or removal
AKT1	9606.ENSP00000451828	GO Process	GO:1903321	Negative regulation of protein modification by small protein conjugation or removal
AKT1	9606.ENSP00000451828	GO Process	GO:1903506	Regulation of nucleic acid-templated transcription
AKT1	9606.ENSP00000451828	GO Process	GO:1903508	Positive regulation of nucleic acid-templated transcription
AKT1	9606.ENSP00000451828	GO Process	GO:1903719	Regulation of I-kappaB phosphorylation
AKT1	9606.ENSP00000451828	GO Process	GO:1903721	Positive regulation of I-kappaB phosphorylation
AKT1	9606.ENSP00000451828	GO Process	GO:1903829	Positive regulation of protein localization
AKT1	9606.ENSP00000451828	GO Process	GO:1904029	Regulation of cyclin-dependent protein kinase activity
AKT1	9606.ENSP00000451828	GO Process	GO:1904031	Positive regulation of cyclin-dependent protein kinase activity
AKT1	9606.ENSP00000451828	GO Process	GO:1904375	Regulation of protein localization to cell periphery
AKT1	9606.ENSP00000451828	GO Process	GO:1904377	Positive regulation of protein localization to cell periphery
AKT1	9606.ENSP00000451828	GO Process	GO:1904407	Positive regulation of nitric oxide metabolic process
AKT1	9606.ENSP00000451828	GO Process	GO:1905114	Cell surface receptor signaling pathway involved in cell-cell signaling
AKT1	9606.ENSP00000451828	GO Process	GO:1905475	Regulation of protein localization to membrane
AKT1	9606.ENSP00000451828	GO Process	GO:1905477	Positive regulation of protein localization to membrane
AKT1	9606.ENSP00000451828	GO Process	GO:1905952	Regulation of lipid localization
AKT1	9606.ENSP00000451828	GO Process	GO:1905953	Negative regulation of lipid localization
AKT1	9606.ENSP00000451828	GO Process	GO:1990089	Response to nerve growth factor
AKT1	9606.ENSP00000451828	GO Process	GO:1990090	Cellular response to nerve growth factor stimulus
AKT1	9606.ENSP00000451828	GO Process	GO:1990418	Response to insulin-like growth factor stimulus
AKT1	9606.ENSP00000451828	GO Process	GO:2000008	Regulation of protein localization to cell surface
AKT1	9606.ENSP00000451828	GO Process	GO:2000010	Positive regulation of protein localization to cell surface
AKT1	9606.ENSP00000451828	GO Process	GO:2000026	Regulation of multicellular organismal development
AKT1	9606.ENSP00000451828	GO Process	GO:2000045	Regulation of G1/S transition of mitotic cell cycle
AKT1	9606.ENSP00000451828	GO Process	GO:2000058	Regulation of ubiquitin-dependent protein catabolic process
AKT1	9606.ENSP00000451828	GO Process	GO:2000060	Positive regulation of ubiquitin-dependent protein catabolic process
AKT1	9606.ENSP00000451828	GO Process	GO:2000074	Regulation of type B pancreatic cell development
AKT1	9606.ENSP00000451828	GO Process	GO:2000112	Regulation of cellular macromolecule biosynthetic process
AKT1	9606.ENSP00000451828	GO Process	GO:2000116	Regulation of cysteine-type endopeptidase activity
AKT1	9606.ENSP00000451828	GO Process	GO:2000117	Negative regulation of cysteine-type endopeptidase activity
AKT1	9606.ENSP00000451828	GO Process	GO:2000145	Regulation of cell motility
AKT1	9606.ENSP00000451828	GO Process	GO:2000146	Negative regulation of cell motility
AKT1	9606.ENSP00000451828	GO Process	GO:2000147	Positive regulation of cell motility
AKT1	9606.ENSP00000451828	GO Process	GO:2000191	Regulation of fatty acid transport
AKT1	9606.ENSP00000451828	GO Process	GO:2000192	Negative regulation of fatty acid transport
AKT1	9606.ENSP00000451828	GO Process	GO:2000401	Regulation of lymphocyte migration
AKT1	9606.ENSP00000451828	GO Process	GO:2000402	Negative regulation of lymphocyte migration
AKT1	9606.ENSP00000451828	GO Process	GO:2001057	Reactive nitrogen species metabolic process
AKT1	9606.ENSP00000451828	GO Process	GO:2001141	Regulation of RNA biosynthetic process
AKT1	9606.ENSP00000451828	GO Process	GO:2001233	Regulation of apoptotic signaling pathway
AKT1	9606.ENSP00000451828	GO Process	GO:2001234	Negative regulation of apoptotic signaling pathway
AKT1	9606.ENSP00000451828	GO Process	GO:2001236	Regulation of extrinsic apoptotic signaling pathway
AKT1	9606.ENSP00000451828	GO Process	GO:2001237	Negative regulation of extrinsic apoptotic signaling pathway
AKT1	9606.ENSP00000451828	GO Process	GO:2001239	Regulation of extrinsic apoptotic signaling pathway in absence of ligand
AKT1	9606.ENSP00000451828	GO Process	GO:2001240	Negative regulation of extrinsic apoptotic signaling pathway in absence of ligand
AKT1	9606.ENSP00000451828	GO Process	GO:2001242	Regulation of intrinsic apoptotic signaling pathway
AKT1	9606.ENSP00000451828	GO Process	GO:2001243	Negative regulation of intrinsic apoptotic signaling pathway
AKT1	9606.ENSP00000451828	GO Function	GO:0000166	Nucleotide binding
AKT1	9606.ENSP00000451828	GO Function	GO:0003824	Catalytic activity
AKT1	9606.ENSP00000451828	GO Function	GO:0004672	Protein kinase activity
AKT1	9606.ENSP00000451828	GO Function	GO:0004674	Protein serine/threonine kinase activity
AKT1	9606.ENSP00000451828	GO Function	GO:0004712	Protein serine/threonine/tyrosine kinase activity
AKT1	9606.ENSP00000451828	GO Function	GO:0005488	Binding
AKT1	9606.ENSP00000451828	GO Function	GO:0005515	Protein binding
AKT1	9606.ENSP00000451828	GO Function	GO:0005516	Calmodulin binding
AKT1	9606.ENSP00000451828	GO Function	GO:0005524	ATP binding
AKT1	9606.ENSP00000451828	GO Function	GO:0005543	Phospholipid binding
AKT1	9606.ENSP00000451828	GO Function	GO:0005547	phosphatidylinositol-3,4,5-trisphosphate binding
AKT1	9606.ENSP00000451828	GO Function	GO:0008289	Lipid binding
AKT1	9606.ENSP00000451828	GO Function	GO:0015459	Potassium channel regulator activity
AKT1	9606.ENSP00000451828	GO Function	GO:0016247	Channel regulator activity
AKT1	9606.ENSP00000451828	GO Function	GO:0016301	Kinase activity
AKT1	9606.ENSP00000451828	GO Function	GO:0016740	Transferase activity
AKT1	9606.ENSP00000451828	GO Function	GO:0016772	Transferase activity, transferring phosphorus-containing groups
AKT1	9606.ENSP00000451828	GO Function	GO:0016773	Phosphotransferase activity, alcohol group as acceptor
AKT1	9606.ENSP00000451828	GO Function	GO:0017076	Purine nucleotide binding
AKT1	9606.ENSP00000451828	GO Function	GO:0019899	Enzyme binding
AKT1	9606.ENSP00000451828	GO Function	GO:0019900	Kinase binding
AKT1	9606.ENSP00000451828	GO Function	GO:0019901	Protein kinase binding
AKT1	9606.ENSP00000451828	GO Function	GO:0030234	Enzyme regulator activity
AKT1	9606.ENSP00000451828	GO Function	GO:0030235	Nitric-oxide synthase regulator activity
AKT1	9606.ENSP00000451828	GO Function	GO:0030554	Adenyl nucleotide binding
AKT1	9606.ENSP00000451828	GO Function	GO:0032553	Ribonucleotide binding
AKT1	9606.ENSP00000451828	GO Function	GO:0032555	Purine ribonucleotide binding
AKT1	9606.ENSP00000451828	GO Function	GO:0032559	Adenyl ribonucleotide binding
AKT1	9606.ENSP00000451828	GO Function	GO:0035091	Phosphatidylinositol binding
AKT1	9606.ENSP00000451828	GO Function	GO:0035639	Purine ribonucleoside triphosphate binding
AKT1	9606.ENSP00000451828	GO Function	GO:0036094	Small molecule binding
AKT1	9606.ENSP00000451828	GO Function	GO:0042802	Identical protein binding
AKT1	9606.ENSP00000451828	GO Function	GO:0042803	Protein homodimerization activity
AKT1	9606.ENSP00000451828	GO Function	GO:0043167	Ion binding
AKT1	9606.ENSP00000451828	GO Function	GO:0043168	Anion binding
AKT1	9606.ENSP00000451828	GO Function	GO:0043325	phosphatidylinositol-3,4-bisphosphate binding
AKT1	9606.ENSP00000451828	GO Function	GO:0046983	Protein dimerization activity
AKT1	9606.ENSP00000451828	GO Function	GO:0071889	14-3-3 protein binding
AKT1	9606.ENSP00000451828	GO Function	GO:0097159	Organic cyclic compound binding
AKT1	9606.ENSP00000451828	GO Function	GO:0097367	Carbohydrate derivative binding
AKT1	9606.ENSP00000451828	GO Function	GO:0098772	Molecular function regulator activity
AKT1	9606.ENSP00000451828	GO Function	GO:0099103	Channel activator activity
AKT1	9606.ENSP00000451828	GO Function	GO:0099104	Potassium channel activator activity
AKT1	9606.ENSP00000451828	GO Function	GO:0099106	Ion channel regulator activity
AKT1	9606.ENSP00000451828	GO Function	GO:0106310	Protein serine kinase activity
AKT1	9606.ENSP00000451828	GO Function	GO:0140096	Catalytic activity, acting on a protein
AKT1	9606.ENSP00000451828	GO Function	GO:0140677	Molecular function activator activity
AKT1	9606.ENSP00000451828	GO Function	GO:1901265	Nucleoside phosphate binding
AKT1	9606.ENSP00000451828	GO Function	GO:1901363	Heterocyclic compound binding
AKT1	9606.ENSP00000451828	GO Function	GO:1901981	Phosphatidylinositol phosphate binding
AKT1	9606.ENSP00000451828	GO Component	GO:0005622	Intracellular anatomical structure
AKT1	9606.ENSP00000451828	GO Component	GO:0005634	Nucleus
AKT1	9606.ENSP00000451828	GO Component	GO:0005654	Nucleoplasm
AKT1	9606.ENSP00000451828	GO Component	GO:0005737	Cytoplasm
AKT1	9606.ENSP00000451828	GO Component	GO:0005739	Mitochondrion
AKT1	9606.ENSP00000451828	GO Component	GO:0005815	Microtubule organizing center
AKT1	9606.ENSP00000451828	GO Component	GO:0005819	Spindle
AKT1	9606.ENSP00000451828	GO Component	GO:0005829	Cytosol
AKT1	9606.ENSP00000451828	GO Component	GO:0005856	Cytoskeleton
AKT1	9606.ENSP00000451828	GO Component	GO:0005886	Plasma membrane
AKT1	9606.ENSP00000451828	GO Component	GO:0005911	Cell-cell junction
AKT1	9606.ENSP00000451828	GO Component	GO:0005929	Cilium
AKT1	9606.ENSP00000451828	GO Component	GO:0009898	Cytoplasmic side of plasma membrane
AKT1	9606.ENSP00000451828	GO Component	GO:0015630	Microtubule cytoskeleton
AKT1	9606.ENSP00000451828	GO Component	GO:0016020	Membrane
AKT1	9606.ENSP00000451828	GO Component	GO:0019897	Extrinsic component of plasma membrane
AKT1	9606.ENSP00000451828	GO Component	GO:0019898	Extrinsic component of membrane
AKT1	9606.ENSP00000451828	GO Component	GO:0030027	Lamellipodium
AKT1	9606.ENSP00000451828	GO Component	GO:0030054	Cell junction
AKT1	9606.ENSP00000451828	GO Component	GO:0031234	Extrinsic component of cytoplasmic side of plasma membrane
AKT1	9606.ENSP00000451828	GO Component	GO:0031252	Cell leading edge
AKT1	9606.ENSP00000451828	GO Component	GO:0031974	Membrane-enclosed lumen
AKT1	9606.ENSP00000451828	GO Component	GO:0031981	Nuclear lumen
AKT1	9606.ENSP00000451828	GO Component	GO:0031982	Vesicle
AKT1	9606.ENSP00000451828	GO Component	GO:0032991	Protein-containing complex
AKT1	9606.ENSP00000451828	GO Component	GO:0036064	Ciliary basal body
AKT1	9606.ENSP00000451828	GO Component	GO:0042995	Cell projection
AKT1	9606.ENSP00000451828	GO Component	GO:0043226	Organelle
AKT1	9606.ENSP00000451828	GO Component	GO:0043227	Membrane-bounded organelle
AKT1	9606.ENSP00000451828	GO Component	GO:0043228	Non-membrane-bounded organelle
AKT1	9606.ENSP00000451828	GO Component	GO:0043229	Intracellular organelle
AKT1	9606.ENSP00000451828	GO Component	GO:0043231	Intracellular membrane-bounded organelle
AKT1	9606.ENSP00000451828	GO Component	GO:0043232	Intracellular non-membrane-bounded organelle
AKT1	9606.ENSP00000451828	GO Component	GO:0043233	Organelle lumen
AKT1	9606.ENSP00000451828	GO Component	GO:0045202	Synapse
AKT1	9606.ENSP00000451828	GO Component	GO:0070013	Intracellular organelle lumen
AKT1	9606.ENSP00000451828	GO Component	GO:0070161	Anchoring junction
AKT1	9606.ENSP00000451828	GO Component	GO:0071944	Cell periphery
AKT1	9606.ENSP00000451828	GO Component	GO:0098552	Side of membrane
AKT1	9606.ENSP00000451828	GO Component	GO:0098562	Cytoplasmic side of membrane
AKT1	9606.ENSP00000451828	GO Component	GO:0098794	Postsynapse
AKT1	9606.ENSP00000451828	GO Component	GO:0110165	Cellular anatomical entity
AKT1	9606.ENSP00000451828	GO Component	GO:0120025	Plasma membrane bounded cell projection
AKT1	9606.ENSP00000451828	STRING clusters	CL:18395	Mixed, incl. Basic-leucine zipper domain, and MAPK signaling pathway
AKT1	9606.ENSP00000451828	STRING clusters	CL:18396	Mixed, incl. Basic-leucine zipper domain, and MAPK signaling pathway
AKT1	9606.ENSP00000451828	STRING clusters	CL:18592	Mixed, incl. Regulation of localization of FOXO transcription factors, and Salt-Inducible kinase, catalytic domain
AKT1	9606.ENSP00000451828	STRING clusters	CL:18640	Mixed, incl. AKT phosphorylates targets in the nucleus, and TCL1/MTCP1 superfamily
AKT1	9606.ENSP00000451828	STRING clusters	CL:18642	Protein Kinase B, pleckstrin homology domain, and Serine/threonine phosphatases, family 2C, catalytic domain
AKT1	9606.ENSP00000451828	KEGG	hsa01521	EGFR tyrosine kinase inhibitor resistance
AKT1	9606.ENSP00000451828	KEGG	hsa01522	Endocrine resistance
AKT1	9606.ENSP00000451828	KEGG	hsa01524	Platinum drug resistance
AKT1	9606.ENSP00000451828	KEGG	hsa04010	MAPK signaling pathway
AKT1	9606.ENSP00000451828	KEGG	hsa04012	ErbB signaling pathway
AKT1	9606.ENSP00000451828	KEGG	hsa04014	Ras signaling pathway
AKT1	9606.ENSP00000451828	KEGG	hsa04015	Rap1 signaling pathway
AKT1	9606.ENSP00000451828	KEGG	hsa04022	cGMP-PKG signaling pathway
AKT1	9606.ENSP00000451828	KEGG	hsa04024	cAMP signaling pathway
AKT1	9606.ENSP00000451828	KEGG	hsa04062	Chemokine signaling pathway
AKT1	9606.ENSP00000451828	KEGG	hsa04066	HIF-1 signaling pathway
AKT1	9606.ENSP00000451828	KEGG	hsa04068	FoxO signaling pathway
AKT1	9606.ENSP00000451828	KEGG	hsa04071	Sphingolipid signaling pathway
AKT1	9606.ENSP00000451828	KEGG	hsa04072	Phospholipase D signaling pathway
AKT1	9606.ENSP00000451828	KEGG	hsa04140	Autophagy - animal
AKT1	9606.ENSP00000451828	KEGG	hsa04150	mTOR signaling pathway
AKT1	9606.ENSP00000451828	KEGG	hsa04151	PI3K-Akt signaling pathway
AKT1	9606.ENSP00000451828	KEGG	hsa04152	AMPK signaling pathway
AKT1	9606.ENSP00000451828	KEGG	hsa04210	Apoptosis
AKT1	9606.ENSP00000451828	KEGG	hsa04211	Longevity regulating pathway
AKT1	9606.ENSP00000451828	KEGG	hsa04213	Longevity regulating pathway - multiple species
AKT1	9606.ENSP00000451828	KEGG	hsa04218	Cellular senescence
AKT1	9606.ENSP00000451828	KEGG	hsa04261	Adrenergic signaling in cardiomyocytes
AKT1	9606.ENSP00000451828	KEGG	hsa04370	VEGF signaling pathway
AKT1	9606.ENSP00000451828	KEGG	hsa04371	Apelin signaling pathway
AKT1	9606.ENSP00000451828	KEGG	hsa04380	Osteoclast differentiation
AKT1	9606.ENSP00000451828	KEGG	hsa04510	Focal adhesion
AKT1	9606.ENSP00000451828	KEGG	hsa04550	Signaling pathways regulating pluripotency of stem cells
AKT1	9606.ENSP00000451828	KEGG	hsa04611	Platelet activation
AKT1	9606.ENSP00000451828	KEGG	hsa04620	Toll-like receptor signaling pathway
AKT1	9606.ENSP00000451828	KEGG	hsa04625	C-type lectin receptor signaling pathway
AKT1	9606.ENSP00000451828	KEGG	hsa04630	JAK-STAT signaling pathway
AKT1	9606.ENSP00000451828	KEGG	hsa04660	T cell receptor signaling pathway
AKT1	9606.ENSP00000451828	KEGG	hsa04662	B cell receptor signaling pathway
AKT1	9606.ENSP00000451828	KEGG	hsa04664	Fc epsilon RI signaling pathway
AKT1	9606.ENSP00000451828	KEGG	hsa04666	Fc gamma R-mediated phagocytosis
AKT1	9606.ENSP00000451828	KEGG	hsa04668	TNF signaling pathway
AKT1	9606.ENSP00000451828	KEGG	hsa04722	Neurotrophin signaling pathway
AKT1	9606.ENSP00000451828	KEGG	hsa04725	Cholinergic synapse
AKT1	9606.ENSP00000451828	KEGG	hsa04728	Dopaminergic synapse
AKT1	9606.ENSP00000451828	KEGG	hsa04910	Insulin signaling pathway
AKT1	9606.ENSP00000451828	KEGG	hsa04914	Progesterone-mediated oocyte maturation
AKT1	9606.ENSP00000451828	KEGG	hsa04915	Estrogen signaling pathway
AKT1	9606.ENSP00000451828	KEGG	hsa04917	Prolactin signaling pathway
AKT1	9606.ENSP00000451828	KEGG	hsa04919	Thyroid hormone signaling pathway
AKT1	9606.ENSP00000451828	KEGG	hsa04920	Adipocytokine signaling pathway
AKT1	9606.ENSP00000451828	KEGG	hsa04922	Glucagon signaling pathway
AKT1	9606.ENSP00000451828	KEGG	hsa04923	Regulation of lipolysis in adipocytes
AKT1	9606.ENSP00000451828	KEGG	hsa04926	Relaxin signaling pathway
AKT1	9606.ENSP00000451828	KEGG	hsa04929	GnRH secretion
AKT1	9606.ENSP00000451828	KEGG	hsa04931	Insulin resistance
AKT1	9606.ENSP00000451828	KEGG	hsa04932	Non-alcoholic fatty liver disease
AKT1	9606.ENSP00000451828	KEGG	hsa04933	AGE-RAGE signaling pathway in diabetic complications
AKT1	9606.ENSP00000451828	KEGG	hsa04935	Growth hormone synthesis, secretion and action
AKT1	9606.ENSP00000451828	KEGG	hsa04973	Carbohydrate digestion and absorption
AKT1	9606.ENSP00000451828	KEGG	hsa05010	Alzheimer disease
AKT1	9606.ENSP00000451828	KEGG	hsa05017	Spinocerebellar ataxia
AKT1	9606.ENSP00000451828	KEGG	hsa05131	Shigellosis
AKT1	9606.ENSP00000451828	KEGG	hsa05132	Salmonella infection
AKT1	9606.ENSP00000451828	KEGG	hsa05135	Yersinia infection
AKT1	9606.ENSP00000451828	KEGG	hsa05142	Chagas disease
AKT1	9606.ENSP00000451828	KEGG	hsa05145	Toxoplasmosis
AKT1	9606.ENSP00000451828	KEGG	hsa05152	Tuberculosis
AKT1	9606.ENSP00000451828	KEGG	hsa05160	Hepatitis C
AKT1	9606.ENSP00000451828	KEGG	hsa05161	Hepatitis B
AKT1	9606.ENSP00000451828	KEGG	hsa05162	Measles
AKT1	9606.ENSP00000451828	KEGG	hsa05163	Human cytomegalovirus infection
AKT1	9606.ENSP00000451828	KEGG	hsa05164	Influenza A
AKT1	9606.ENSP00000451828	KEGG	hsa05165	Human papillomavirus infection
AKT1	9606.ENSP00000451828	KEGG	hsa05166	Human T-cell leukemia virus 1 infection
AKT1	9606.ENSP00000451828	KEGG	hsa05167	Kaposi sarcoma-associated herpesvirus infection
AKT1	9606.ENSP00000451828	KEGG	hsa05168	Herpes simplex virus 1 infection
AKT1	9606.ENSP00000451828	KEGG	hsa05169	Epstein-Barr virus infection
AKT1	9606.ENSP00000451828	KEGG	hsa05170	Human immunodeficiency virus 1 infection
AKT1	9606.ENSP00000451828	KEGG	hsa05200	Pathways in cancer
AKT1	9606.ENSP00000451828	KEGG	hsa05205	Proteoglycans in cancer
AKT1	9606.ENSP00000451828	KEGG	hsa05210	Colorectal cancer
AKT1	9606.ENSP00000451828	KEGG	hsa05211	Renal cell carcinoma
AKT1	9606.ENSP00000451828	KEGG	hsa05212	Pancreatic cancer
AKT1	9606.ENSP00000451828	KEGG	hsa05213	Endometrial cancer
AKT1	9606.ENSP00000451828	KEGG	hsa05214	Glioma
AKT1	9606.ENSP00000451828	KEGG	hsa05215	Prostate cancer
AKT1	9606.ENSP00000451828	KEGG	hsa05218	Melanoma
AKT1	9606.ENSP00000451828	KEGG	hsa05220	Chronic myeloid leukemia
AKT1	9606.ENSP00000451828	KEGG	hsa05221	Acute myeloid leukemia
AKT1	9606.ENSP00000451828	KEGG	hsa05222	Small cell lung cancer
AKT1	9606.ENSP00000451828	KEGG	hsa05223	Non-small cell lung cancer
AKT1	9606.ENSP00000451828	KEGG	hsa05224	Breast cancer
AKT1	9606.ENSP00000451828	KEGG	hsa05225	Hepatocellular carcinoma
AKT1	9606.ENSP00000451828	KEGG	hsa05226	Gastric cancer
AKT1	9606.ENSP00000451828	KEGG	hsa05230	Central carbon metabolism in cancer
AKT1	9606.ENSP00000451828	KEGG	hsa05231	Choline metabolism in cancer
AKT1	9606.ENSP00000451828	KEGG	hsa05235	PD-L1 expression and PD-1 checkpoint pathway in cancer
AKT1	9606.ENSP00000451828	KEGG	hsa05418	Fluid shear stress and atherosclerosis
AKT1	9606.ENSP00000451828	Reactome	HSA-109581	Apoptosis
AKT1	9606.ENSP00000451828	Reactome	HSA-109582	Hemostasis
AKT1	9606.ENSP00000451828	Reactome	HSA-109606	Intrinsic Pathway for Apoptosis
AKT1	9606.ENSP00000451828	Reactome	HSA-111447	Activation of BAD and translocation to mitochondria
AKT1	9606.ENSP00000451828	Reactome	HSA-114452	Activation of BH3-only proteins
AKT1	9606.ENSP00000451828	Reactome	HSA-1227986	Signaling by ERBB2
AKT1	9606.ENSP00000451828	Reactome	HSA-1257604	PIP3 activates AKT signaling
AKT1	9606.ENSP00000451828	Reactome	HSA-1266738	Developmental Biology
AKT1	9606.ENSP00000451828	Reactome	HSA-1280215	Cytokine Signaling in Immune system
AKT1	9606.ENSP00000451828	Reactome	HSA-1280218	Adaptive Immune System
AKT1	9606.ENSP00000451828	Reactome	HSA-1358803	Downregulation of ERBB2:ERBB3 signaling
AKT1	9606.ENSP00000451828	Reactome	HSA-1430728	Metabolism
AKT1	9606.ENSP00000451828	Reactome	HSA-1445148	Translocation of SLC2A4 (GLUT4) to the plasma membrane
AKT1	9606.ENSP00000451828	Reactome	HSA-1474151	Tetrahydrobiopterin (BH4) synthesis, recycling, salvage and regulation
AKT1	9606.ENSP00000451828	Reactome	HSA-157118	Signaling by NOTCH
AKT1	9606.ENSP00000451828	Reactome	HSA-162582	Signal Transduction
AKT1	9606.ENSP00000451828	Reactome	HSA-1640170	Cell Cycle
AKT1	9606.ENSP00000451828	Reactome	HSA-1643685	Disease
AKT1	9606.ENSP00000451828	Reactome	HSA-165159	MTOR signalling
AKT1	9606.ENSP00000451828	Reactome	HSA-168256	Immune System
AKT1	9606.ENSP00000451828	Reactome	HSA-186712	Regulation of beta-cell development
AKT1	9606.ENSP00000451828	Reactome	HSA-194138	Signaling by VEGF
AKT1	9606.ENSP00000451828	Reactome	HSA-195721	Signaling by WNT
AKT1	9606.ENSP00000451828	Reactome	HSA-196854	Metabolism of vitamins and cofactors
AKT1	9606.ENSP00000451828	Reactome	HSA-198323	AKT phosphorylates targets in the cytosol
AKT1	9606.ENSP00000451828	Reactome	HSA-198693	AKT phosphorylates targets in the nucleus
AKT1	9606.ENSP00000451828	Reactome	HSA-199418	Negative regulation of the PI3K/AKT network
AKT1	9606.ENSP00000451828	Reactome	HSA-199991	Membrane Trafficking
AKT1	9606.ENSP00000451828	Reactome	HSA-201681	TCF dependent signaling in response to WNT
AKT1	9606.ENSP00000451828	Reactome	HSA-202131	Metabolism of nitric oxide: NOS3 activation and regulation
AKT1	9606.ENSP00000451828	Reactome	HSA-203615	eNOS activation
AKT1	9606.ENSP00000451828	Reactome	HSA-210745	Regulation of gene expression in beta cells
AKT1	9606.ENSP00000451828	Reactome	HSA-211163	AKT-mediated inactivation of FOXO1A
AKT1	9606.ENSP00000451828	Reactome	HSA-212436	Generic Transcription Pathway
AKT1	9606.ENSP00000451828	Reactome	HSA-2219528	PI3K/AKT Signaling in Cancer
AKT1	9606.ENSP00000451828	Reactome	HSA-2262752	Cellular responses to stress
AKT1	9606.ENSP00000451828	Reactome	HSA-354192	Integrin signaling
AKT1	9606.ENSP00000451828	Reactome	HSA-3700989	Transcriptional Regulation by TP53
AKT1	9606.ENSP00000451828	Reactome	HSA-372790	Signaling by GPCR
AKT1	9606.ENSP00000451828	Reactome	HSA-3769402	Deactivation of the beta-catenin transactivating complex
AKT1	9606.ENSP00000451828	Reactome	HSA-388396	GPCR downstream signalling
AKT1	9606.ENSP00000451828	Reactome	HSA-388841	Costimulation by the CD28 family
AKT1	9606.ENSP00000451828	Reactome	HSA-389356	CD28 co-stimulation
AKT1	9606.ENSP00000451828	Reactome	HSA-389357	CD28 dependent PI3K/Akt signaling
AKT1	9606.ENSP00000451828	Reactome	HSA-389513	CTLA4 inhibitory signaling
AKT1	9606.ENSP00000451828	Reactome	HSA-392451	G beta:gamma signalling through PI3Kgamma
AKT1	9606.ENSP00000451828	Reactome	HSA-397795	G-protein beta:gamma signalling
AKT1	9606.ENSP00000451828	Reactome	HSA-4420097	VEGFA-VEGFR2 Pathway
AKT1	9606.ENSP00000451828	Reactome	HSA-449147	Signaling by Interleukins
AKT1	9606.ENSP00000451828	Reactome	HSA-450385	Butyrate Response Factor 1 (BRF1) binds and destabilizes mRNA
AKT1	9606.ENSP00000451828	Reactome	HSA-450531	Regulation of mRNA stability by proteins that bind AU-rich elements
AKT1	9606.ENSP00000451828	Reactome	HSA-450604	KSRP (KHSRP) binds and destabilizes mRNA
AKT1	9606.ENSP00000451828	Reactome	HSA-453279	Mitotic G1 phase and G1/S transition
AKT1	9606.ENSP00000451828	Reactome	HSA-5218920	VEGFR2 mediated vascular permeability
AKT1	9606.ENSP00000451828	Reactome	HSA-5357801	Programmed Cell Death
AKT1	9606.ENSP00000451828	Reactome	HSA-5628897	TP53 Regulates Metabolic Genes
AKT1	9606.ENSP00000451828	Reactome	HSA-5633007	Regulation of TP53 Activity
AKT1	9606.ENSP00000451828	Reactome	HSA-5653656	Vesicle-mediated transport
AKT1	9606.ENSP00000451828	Reactome	HSA-5663202	Diseases of signal transduction by growth factor receptors and second messengers
AKT1	9606.ENSP00000451828	Reactome	HSA-5663205	Infectious disease
AKT1	9606.ENSP00000451828	Reactome	HSA-5674400	Constitutive Signaling by AKT1 E17K in Cancer
AKT1	9606.ENSP00000451828	Reactome	HSA-6785807	Interleukin-4 and Interleukin-13 signaling
AKT1	9606.ENSP00000451828	Reactome	HSA-6804757	Regulation of TP53 Degradation
AKT1	9606.ENSP00000451828	Reactome	HSA-6804758	Regulation of TP53 Activity through Acetylation
AKT1	9606.ENSP00000451828	Reactome	HSA-6804759	Regulation of TP53 Activity through Association with Co-factors
AKT1	9606.ENSP00000451828	Reactome	HSA-6806003	Regulation of TP53 Expression and Degradation
AKT1	9606.ENSP00000451828	Reactome	HSA-6807070	PTEN Regulation
AKT1	9606.ENSP00000451828	Reactome	HSA-6811558	PI5P, PP2A and IER3 Regulate PI3K/AKT Signaling
AKT1	9606.ENSP00000451828	Reactome	HSA-69202	Cyclin E associated events during G1/S transition
AKT1	9606.ENSP00000451828	Reactome	HSA-69206	G1/S Transition
AKT1	9606.ENSP00000451828	Reactome	HSA-69242	S Phase
AKT1	9606.ENSP00000451828	Reactome	HSA-69278	Cell Cycle, Mitotic
AKT1	9606.ENSP00000451828	Reactome	HSA-69656	Cyclin A:Cdk2-associated events at S phase entry
AKT1	9606.ENSP00000451828	Reactome	HSA-73857	RNA Polymerase II Transcription
AKT1	9606.ENSP00000451828	Reactome	HSA-74160	Gene expression (Transcription)
AKT1	9606.ENSP00000451828	Reactome	HSA-76002	Platelet activation, signaling and aggregation
AKT1	9606.ENSP00000451828	Reactome	HSA-76009	Platelet Aggregation (Plug Formation)
AKT1	9606.ENSP00000451828	Reactome	HSA-8848021	Signaling by PTK6
AKT1	9606.ENSP00000451828	Reactome	HSA-8849469	PTK6 Regulates RTKs and Their Effectors AKT1 and DOK1
AKT1	9606.ENSP00000451828	Reactome	HSA-8863795	Downregulation of ERBB2 signaling
AKT1	9606.ENSP00000451828	Reactome	HSA-8876198	RAB GEFs exchange GTP for GDP on RABs
AKT1	9606.ENSP00000451828	Reactome	HSA-8878166	Transcriptional regulation by RUNX2
AKT1	9606.ENSP00000451828	Reactome	HSA-8939211	ESR-mediated signaling
AKT1	9606.ENSP00000451828	Reactome	HSA-8941332	RUNX2 regulates genes involved in cell migration
AKT1	9606.ENSP00000451828	Reactome	HSA-8948751	Regulation of PTEN stability and activity
AKT1	9606.ENSP00000451828	Reactome	HSA-8953854	Metabolism of RNA
AKT1	9606.ENSP00000451828	Reactome	HSA-8953897	Cellular responses to stimuli
AKT1	9606.ENSP00000451828	Reactome	HSA-8978934	Metabolism of cofactors
AKT1	9606.ENSP00000451828	Reactome	HSA-9006925	Intracellular signaling by second messengers
AKT1	9606.ENSP00000451828	Reactome	HSA-9006927	Signaling by Non-Receptor Tyrosine Kinases
AKT1	9606.ENSP00000451828	Reactome	HSA-9006931	Signaling by Nuclear Receptors
AKT1	9606.ENSP00000451828	Reactome	HSA-9006934	Signaling by Receptor Tyrosine Kinases
AKT1	9606.ENSP00000451828	Reactome	HSA-9007101	Rab regulation of trafficking
AKT1	9606.ENSP00000451828	Reactome	HSA-9009391	Extra-nuclear estrogen signaling
AKT1	9606.ENSP00000451828	Reactome	HSA-9013694	Signaling by NOTCH4
AKT1	9606.ENSP00000451828	Reactome	HSA-9604323	Negative regulation of NOTCH4 signaling
AKT1	9606.ENSP00000451828	Reactome	HSA-9607240	FLT3 Signaling
AKT1	9606.ENSP00000451828	Reactome	HSA-9614085	FOXO-mediated transcription
AKT1	9606.ENSP00000451828	Reactome	HSA-9614399	Regulation of localization of FOXO transcription factors
AKT1	9606.ENSP00000451828	Reactome	HSA-9634638	Estrogen-dependent nuclear events downstream of ESR-membrane signaling
AKT1	9606.ENSP00000451828	Reactome	HSA-9679506	SARS-CoV Infections
AKT1	9606.ENSP00000451828	Reactome	HSA-9694516	SARS-CoV-2 Infection
AKT1	9606.ENSP00000451828	Reactome	HSA-9705683	SARS-CoV-2-host interactions
AKT1	9606.ENSP00000451828	Reactome	HSA-9711123	Cellular response to chemical stress
AKT1	9606.ENSP00000451828	Reactome	HSA-9755511	KEAP1-NFE2L2 pathway
AKT1	9606.ENSP00000451828	Reactome	HSA-9755779	SARS-CoV-2 targets host intracellular signalling and regulatory pathways
AKT1	9606.ENSP00000451828	WikiPathways	WP127	IL-5 signaling pathway
AKT1	9606.ENSP00000451828	WikiPathways	WP138	Androgen receptor signaling pathway
AKT1	9606.ENSP00000451828	WikiPathways	WP1403	AMP-activated protein kinase signaling
AKT1	9606.ENSP00000451828	WikiPathways	WP1471	Target of rapamycin signaling
AKT1	9606.ENSP00000451828	WikiPathways	WP1539	Angiogenesis
AKT1	9606.ENSP00000451828	WikiPathways	WP1544	MicroRNAs in cardiomyocyte hypertrophy
AKT1	9606.ENSP00000451828	WikiPathways	WP1559	Transcription factors regulate miRNAs related to cardiac hypertrophy
AKT1	9606.ENSP00000451828	WikiPathways	WP185	Integrin-mediated cell adhesion
AKT1	9606.ENSP00000451828	WikiPathways	WP195	IL-1 signaling pathway
AKT1	9606.ENSP00000451828	WikiPathways	WP1971	Integrated cancer pathway
AKT1	9606.ENSP00000451828	WikiPathways	WP1982	Sterol regulatory element-binding proteins (SREBP) signaling
AKT1	9606.ENSP00000451828	WikiPathways	WP2018	RANKL/RANK signaling pathway
AKT1	9606.ENSP00000451828	WikiPathways	WP2032	Thyroid stimulating hormone (TSH) signaling pathway
AKT1	9606.ENSP00000451828	WikiPathways	WP2034	Leptin signaling pathway
AKT1	9606.ENSP00000451828	WikiPathways	WP2035	Follicle stimulating hormone (FSH) signaling pathway
AKT1	9606.ENSP00000451828	WikiPathways	WP2036	TNF-related weak inducer of apoptosis (TWEAK) signaling pathway
AKT1	9606.ENSP00000451828	WikiPathways	WP2037	Prolactin signaling pathway
AKT1	9606.ENSP00000451828	WikiPathways	WP2038	Microtubule cytoskeleton regulation
AKT1	9606.ENSP00000451828	WikiPathways	WP205	IL-7 signaling pathway
AKT1	9606.ENSP00000451828	WikiPathways	WP2059	Alzheimers disease and miRNA effects
AKT1	9606.ENSP00000451828	WikiPathways	WP2112	IL-17 signaling pathway
AKT1	9606.ENSP00000451828	WikiPathways	WP2203	Thymic stromal lymphopoietin (TSLP) signaling pathway
AKT1	9606.ENSP00000451828	WikiPathways	WP2261	Glioblastoma signaling pathways
AKT1	9606.ENSP00000451828	WikiPathways	WP2263	Androgen receptor network in prostate cancer
AKT1	9606.ENSP00000451828	WikiPathways	WP23	B cell receptor signaling pathway
AKT1	9606.ENSP00000451828	WikiPathways	WP231	TNF-alpha signaling pathway
AKT1	9606.ENSP00000451828	WikiPathways	WP2324	AGE/RAGE pathway
AKT1	9606.ENSP00000451828	WikiPathways	WP2332	Interleukin-11 signaling pathway
AKT1	9606.ENSP00000451828	WikiPathways	WP2355	Corticotropin-releasing hormone signaling pathway
AKT1	9606.ENSP00000451828	WikiPathways	WP2366	Butyrate-induced histone acetylation
AKT1	9606.ENSP00000451828	WikiPathways	WP2374	Oncostatin M signaling pathway
AKT1	9606.ENSP00000451828	WikiPathways	WP2380	Brain-derived neurotrophic factor (BDNF) signaling pathway
AKT1	9606.ENSP00000451828	WikiPathways	WP244	Alpha 6 beta 4 signaling pathway
AKT1	9606.ENSP00000451828	WikiPathways	WP254	Apoptosis
AKT1	9606.ENSP00000451828	WikiPathways	WP2572	Primary focal segmental glomerulosclerosis (FSGS)
AKT1	9606.ENSP00000451828	WikiPathways	WP2583	T cell receptor and co-stimulatory signaling
AKT1	9606.ENSP00000451828	WikiPathways	WP26	S1P receptor signal transduction
AKT1	9606.ENSP00000451828	WikiPathways	WP2795	Cardiac hypertrophic response
AKT1	9606.ENSP00000451828	WikiPathways	WP2813	Mammary gland development pathway - Embryonic development (Stage 1 of 4)
AKT1	9606.ENSP00000451828	WikiPathways	WP286	IL-3 signaling pathway
AKT1	9606.ENSP00000451828	WikiPathways	WP2864	Apoptosis-related network due to altered Notch3 in ovarian cancer
AKT1	9606.ENSP00000451828	WikiPathways	WP2870	Extracellular vesicle-mediated signaling in recipient cells
AKT1	9606.ENSP00000451828	WikiPathways	WP304	Kit receptor signaling pathway
AKT1	9606.ENSP00000451828	WikiPathways	WP306	Focal adhesion
AKT1	9606.ENSP00000451828	WikiPathways	WP3286	Copper homeostasis
AKT1	9606.ENSP00000451828	WikiPathways	WP3303	RAC1/PAK1/p38/MMP2 pathway
AKT1	9606.ENSP00000451828	WikiPathways	WP34	Ovarian infertility
AKT1	9606.ENSP00000451828	WikiPathways	WP3584	MECP2 and associated Rett syndrome
AKT1	9606.ENSP00000451828	WikiPathways	WP363	Wnt signaling pathway
AKT1	9606.ENSP00000451828	WikiPathways	WP364	IL6 signaling pathway
AKT1	9606.ENSP00000451828	WikiPathways	WP3646	Hepatitis C and hepatocellular carcinoma
AKT1	9606.ENSP00000451828	WikiPathways	WP3651	Pathways affected in adenoid cystic carcinoma
AKT1	9606.ENSP00000451828	WikiPathways	WP3658	Wnt/beta-catenin signaling pathway in leukemia
AKT1	9606.ENSP00000451828	WikiPathways	WP366	TGF-beta signaling pathway
AKT1	9606.ENSP00000451828	WikiPathways	WP3676	BDNF-TrkB signaling
AKT1	9606.ENSP00000451828	WikiPathways	WP3680	Physico-chemical features and toxicity-associated pathways
AKT1	9606.ENSP00000451828	WikiPathways	WP382	MAPK signaling pathway
AKT1	9606.ENSP00000451828	WikiPathways	WP3844	PI3K-AKT-mTOR signaling pathway and therapeutic opportunities
AKT1	9606.ENSP00000451828	WikiPathways	WP3850	Factors and pathways affecting insulin-like growth factor (IGF1)-Akt signaling
AKT1	9606.ENSP00000451828	WikiPathways	WP3859	TGF-beta signaling in thyroid cells for epithelial-mesenchymal transition
AKT1	9606.ENSP00000451828	WikiPathways	WP3863	T-cell antigen receptor (TCR) pathway during Staphylococcus aureus infection
AKT1	9606.ENSP00000451828	WikiPathways	WP3872	Regulation of apoptosis by parathyroid hormone-related protein
AKT1	9606.ENSP00000451828	WikiPathways	WP3879	4-hydroxytamoxifen, dexamethasone, and retinoic acids regulation of p27 expression
AKT1	9606.ENSP00000451828	WikiPathways	WP3888	VEGFA-VEGFR2 signaling
AKT1	9606.ENSP00000451828	WikiPathways	WP3915	Angiopoietin-like protein 8 regulatory pathway
AKT1	9606.ENSP00000451828	WikiPathways	WP3929	Chemokine signaling pathway
AKT1	9606.ENSP00000451828	WikiPathways	WP3931	Embryonic stem cell pluripotency pathways
AKT1	9606.ENSP00000451828	WikiPathways	WP3932	Focal adhesion: PI3K-Akt-mTOR-signaling pathway
AKT1	9606.ENSP00000451828	WikiPathways	WP3935	Leptin-insulin signaling overlap
AKT1	9606.ENSP00000451828	WikiPathways	WP395	IL-4 signaling pathway
AKT1	9606.ENSP00000451828	WikiPathways	WP3965	Lipid metabolism pathway
AKT1	9606.ENSP00000451828	WikiPathways	WP4018	Clear cell renal cell carcinoma pathways
AKT1	9606.ENSP00000451828	WikiPathways	WP4136	Fibrin complement receptor 3 signaling pathway
AKT1	9606.ENSP00000451828	WikiPathways	WP4141	PI3K/AKT/mTOR - vitamin D3 signaling
AKT1	9606.ENSP00000451828	WikiPathways	WP4155	Endometrial cancer
AKT1	9606.ENSP00000451828	WikiPathways	WP4172	PI3K-Akt signaling pathway
AKT1	9606.ENSP00000451828	WikiPathways	WP4186	Somatroph axis (GH) and its relationship to dietary restriction and aging
AKT1	9606.ENSP00000451828	WikiPathways	WP4191	Caloric restriction and aging
AKT1	9606.ENSP00000451828	WikiPathways	WP4205	MET in type 1 papillary renal cell carcinoma
AKT1	9606.ENSP00000451828	WikiPathways	WP4216	Chromosomal and microsatellite instability in colorectal cancer
AKT1	9606.ENSP00000451828	WikiPathways	WP4217	Ebola virus infection in host
AKT1	9606.ENSP00000451828	WikiPathways	WP4223	Ras signaling
AKT1	9606.ENSP00000451828	WikiPathways	WP4239	Epithelial to mesenchymal transition in colorectal cancer
AKT1	9606.ENSP00000451828	WikiPathways	WP4255	Non-small cell lung cancer
AKT1	9606.ENSP00000451828	WikiPathways	WP4262	Breast cancer pathway
AKT1	9606.ENSP00000451828	WikiPathways	WP4263	Pancreatic adenocarcinoma pathway
AKT1	9606.ENSP00000451828	WikiPathways	WP4298	Acute viral myocarditis
AKT1	9606.ENSP00000451828	WikiPathways	WP4331	Neovascularisation processes
AKT1	9606.ENSP00000451828	WikiPathways	WP437	EGF/EGFR signaling pathway
AKT1	9606.ENSP00000451828	WikiPathways	WP4396	Nonalcoholic fatty liver disease
AKT1	9606.ENSP00000451828	WikiPathways	WP4481	Resistin as a regulator of inflammation
AKT1	9606.ENSP00000451828	WikiPathways	WP4483	Relationship between inflammation, COX-2 and EGFR
AKT1	9606.ENSP00000451828	WikiPathways	WP4539	Synaptic signaling pathways associated with autism spectrum disorder
AKT1	9606.ENSP00000451828	WikiPathways	WP4549	Fragile X syndrome
AKT1	9606.ENSP00000451828	WikiPathways	WP4564	Neural crest cell migration during development
AKT1	9606.ENSP00000451828	WikiPathways	WP4565	Neural crest cell migration in cancer
AKT1	9606.ENSP00000451828	WikiPathways	WP4566	Translation inhibitors in chronically activated PDGFRA cells
AKT1	9606.ENSP00000451828	WikiPathways	WP4658	Small cell lung cancer
AKT1	9606.ENSP00000451828	WikiPathways	WP4659	Gastrin signaling pathway
AKT1	9606.ENSP00000451828	WikiPathways	WP4666	Hepatitis B infection
AKT1	9606.ENSP00000451828	WikiPathways	WP4674	Head and neck squamous cell carcinoma
AKT1	9606.ENSP00000451828	WikiPathways	WP4685	Melanoma
AKT1	9606.ENSP00000451828	WikiPathways	WP474	Endochondral ossification
AKT1	9606.ENSP00000451828	WikiPathways	WP4747	Netrin-UNC5B signaling pathway
AKT1	9606.ENSP00000451828	WikiPathways	WP4806	EGFR tyrosine kinase inhibitor resistance
AKT1	9606.ENSP00000451828	WikiPathways	WP4808	Endochondral ossification with skeletal dysplasias
AKT1	9606.ENSP00000451828	WikiPathways	WP481	Insulin signaling
AKT1	9606.ENSP00000451828	WikiPathways	WP4838	Regucalcin in proximal tubule epithelial kidney cells
AKT1	9606.ENSP00000451828	WikiPathways	WP4864	Host-pathogen interaction of human coronaviruses - apoptosis
AKT1	9606.ENSP00000451828	WikiPathways	WP4871	Kisspeptin/kisspeptin receptor system in the ovary
AKT1	9606.ENSP00000451828	WikiPathways	WP49	IL-2 signaling pathway
AKT1	9606.ENSP00000451828	WikiPathways	WP4906	3q29 copy number variation syndrome
AKT1	9606.ENSP00000451828	WikiPathways	WP4936	Perturbations to host-cell autophagy, induced by SARS-CoV-2 proteins
AKT1	9606.ENSP00000451828	WikiPathways	WP5055	Burn wound healing
AKT1	9606.ENSP00000451828	WikiPathways	WP5072	Modulators of TCR signaling and T cell activation
AKT1	9606.ENSP00000451828	WikiPathways	WP5074	Kallmann syndrome
AKT1	9606.ENSP00000451828	WikiPathways	WP5083	Neuroinflammation and glutamatergic signaling
AKT1	9606.ENSP00000451828	WikiPathways	WP5087	Malignant pleural mesothelioma
AKT1	9606.ENSP00000451828	WikiPathways	WP5098	T-cell activation SARS-CoV-2
AKT1	9606.ENSP00000451828	WikiPathways	WP5115	Network map of SARS-CoV-2 signaling pathway
AKT1	9606.ENSP00000451828	WikiPathways	WP5124	Alzheimers disease
AKT1	9606.ENSP00000451828	WikiPathways	WP5144	NRP1-triggered signaling pathways in pancreatic cancer
AKT1	9606.ENSP00000451828	WikiPathways	WP5181	Roles of ceramides in development of insulin resistance
AKT1	9606.ENSP00000451828	WikiPathways	WP5191	Resolvin E1 and resolvin D1 signaling pathways promoting inflammation resolution
AKT1	9606.ENSP00000451828	WikiPathways	WP5192	Modulation of PI3K-Akt-mTOR signaling by bioactive sphingolipids
AKT1	9606.ENSP00000451828	WikiPathways	WP5200	Dravet syndrome
AKT1	9606.ENSP00000451828	WikiPathways	WP5205	Clock-controlled autophagy in bone metabolism
AKT1	9606.ENSP00000451828	WikiPathways	WP5272	LDL- influence on CD14 and TLR4
AKT1	9606.ENSP00000451828	WikiPathways	WP5294	Sildenafil treatment
AKT1	9606.ENSP00000451828	WikiPathways	WP5316	Primary ovarian insufficiency
AKT1	9606.ENSP00000451828	WikiPathways	WP5322	CKAP4 signaling pathway map
AKT1	9606.ENSP00000451828	WikiPathways	WP581	EPO receptor signaling
AKT1	9606.ENSP00000451828	WikiPathways	WP61	Notch signaling pathway
AKT1	9606.ENSP00000451828	WikiPathways	WP673	ErbB signaling pathway
AKT1	9606.ENSP00000451828	WikiPathways	WP69	T-cell receptor signaling pathway
AKT1	9606.ENSP00000451828	WikiPathways	WP707	DNA damage response
AKT1	9606.ENSP00000451828	WikiPathways	WP710	DNA damage response (only ATM dependent)
AKT1	9606.ENSP00000451828	WikiPathways	WP712	Estrogen signaling pathway
AKT1	9606.ENSP00000451828	WikiPathways	WP75	Toll-like receptor signaling pathway
AKT1	9606.ENSP00000451828	DISEASES	DOID:0014667	Disease of metabolism
AKT1	9606.ENSP00000451828	DISEASES	DOID:0050161	Lower respiratory tract disease
AKT1	9606.ENSP00000451828	DISEASES	DOID:0050615	Respiratory system cancer
AKT1	9606.ENSP00000451828	DISEASES	DOID:0050686	Organ system cancer
AKT1	9606.ENSP00000451828	DISEASES	DOID:0050687	Cell type cancer
AKT1	9606.ENSP00000451828	DISEASES	DOID:0060073	Lymphatic system cancer
AKT1	9606.ENSP00000451828	DISEASES	DOID:0060083	Immune system cancer
AKT1	9606.ENSP00000451828	DISEASES	DOID:0060118	Thoracic disease
AKT1	9606.ENSP00000451828	DISEASES	DOID:0060119	Pharynx cancer
AKT1	9606.ENSP00000451828	DISEASES	DOID:0080191	PTEN hamartoma tumor syndrome
AKT1	9606.ENSP00000451828	DISEASES	DOID:0080355	Hepatobiliary system cancer
AKT1	9606.ENSP00000451828	DISEASES	DOID:10155	Intestinal cancer
AKT1	9606.ENSP00000451828	DISEASES	DOID:10534	Stomach cancer
AKT1	9606.ENSP00000451828	DISEASES	DOID:1100	Ovarian disease
AKT1	9606.ENSP00000451828	DISEASES	DOID:11934	Head and neck cancer
AKT1	9606.ENSP00000451828	DISEASES	DOID:120	Female reproductive organ cancer
AKT1	9606.ENSP00000451828	DISEASES	DOID:1287	Cardiovascular system disease
AKT1	9606.ENSP00000451828	DISEASES	DOID:1324	Lung cancer
AKT1	9606.ENSP00000451828	DISEASES	DOID:13482	Proteus syndrome
AKT1	9606.ENSP00000451828	DISEASES	DOID:1380	Endometrial cancer
AKT1	9606.ENSP00000451828	DISEASES	DOID:14566	Disease of cellular proliferation
AKT1	9606.ENSP00000451828	DISEASES	DOID:15	Reproductive system disease
AKT1	9606.ENSP00000451828	DISEASES	DOID:150	Disease of mental health
AKT1	9606.ENSP00000451828	DISEASES	DOID:1561	Cognitive disorder
AKT1	9606.ENSP00000451828	DISEASES	DOID:1579	Respiratory system disease
AKT1	9606.ENSP00000451828	DISEASES	DOID:1612	Breast cancer
AKT1	9606.ENSP00000451828	DISEASES	DOID:162	Cancer
AKT1	9606.ENSP00000451828	DISEASES	DOID:170	Endocrine gland cancer
AKT1	9606.ENSP00000451828	DISEASES	DOID:1749	Squamous cell carcinoma
AKT1	9606.ENSP00000451828	DISEASES	DOID:178	Vascular disease
AKT1	9606.ENSP00000451828	DISEASES	DOID:1793	Pancreatic cancer
AKT1	9606.ENSP00000451828	DISEASES	DOID:1795	Tumor of exocrine pancreas
AKT1	9606.ENSP00000451828	DISEASES	DOID:193	Reproductive organ cancer
AKT1	9606.ENSP00000451828	DISEASES	DOID:219	Colon cancer
AKT1	9606.ENSP00000451828	DISEASES	DOID:225	Syndrome
AKT1	9606.ENSP00000451828	DISEASES	DOID:2253	Cervix disease
AKT1	9606.ENSP00000451828	DISEASES	DOID:2277	Gonadal disease
AKT1	9606.ENSP00000451828	DISEASES	DOID:229	Female reproductive system disease
AKT1	9606.ENSP00000451828	DISEASES	DOID:2394	Ovarian cancer
AKT1	9606.ENSP00000451828	DISEASES	DOID:2468	Psychotic disorder
AKT1	9606.ENSP00000451828	DISEASES	DOID:26	Pancreas disease
AKT1	9606.ENSP00000451828	DISEASES	DOID:28	Endocrine system disease
AKT1	9606.ENSP00000451828	DISEASES	DOID:2871	Endometrial carcinoma
AKT1	9606.ENSP00000451828	DISEASES	DOID:289	Endometriosis
AKT1	9606.ENSP00000451828	DISEASES	DOID:2914	Immune system disease
AKT1	9606.ENSP00000451828	DISEASES	DOID:2978	Carbohydrate metabolic disorder
AKT1	9606.ENSP00000451828	DISEASES	DOID:299	Adenocarcinoma
AKT1	9606.ENSP00000451828	DISEASES	DOID:305	Carcinoma
AKT1	9606.ENSP00000451828	DISEASES	DOID:3068	Glioblastoma multiforme
AKT1	9606.ENSP00000451828	DISEASES	DOID:3069	Astrocytoma
AKT1	9606.ENSP00000451828	DISEASES	DOID:3070	Malignant glioma
AKT1	9606.ENSP00000451828	DISEASES	DOID:3093	Nervous system cancer
AKT1	9606.ENSP00000451828	DISEASES	DOID:3118	Hepatobiliary disease
AKT1	9606.ENSP00000451828	DISEASES	DOID:3119	Gastrointestinal system cancer
AKT1	9606.ENSP00000451828	DISEASES	DOID:326	Ischemia
AKT1	9606.ENSP00000451828	DISEASES	DOID:3275	Thymoma
AKT1	9606.ENSP00000451828	DISEASES	DOID:3277	Thymus cancer
AKT1	9606.ENSP00000451828	DISEASES	DOID:331	Central nervous system disease
AKT1	9606.ENSP00000451828	DISEASES	DOID:345	Uterine disease
AKT1	9606.ENSP00000451828	DISEASES	DOID:3463	Breast disease
AKT1	9606.ENSP00000451828	DISEASES	DOID:3498	Pancreatic ductal adenocarcinoma
AKT1	9606.ENSP00000451828	DISEASES	DOID:3571	Liver cancer
AKT1	9606.ENSP00000451828	DISEASES	DOID:3620	Central nervous system cancer
AKT1	9606.ENSP00000451828	DISEASES	DOID:363	Uterine cancer
AKT1	9606.ENSP00000451828	DISEASES	DOID:3905	Lung carcinoma
AKT1	9606.ENSP00000451828	DISEASES	DOID:3908	Lung non-small cell carcinoma
AKT1	9606.ENSP00000451828	DISEASES	DOID:4	Disease
AKT1	9606.ENSP00000451828	DISEASES	DOID:4074	Pancreatic adenocarcinoma
AKT1	9606.ENSP00000451828	DISEASES	DOID:409	Liver disease
AKT1	9606.ENSP00000451828	DISEASES	DOID:4194	Glucose metabolism disease
AKT1	9606.ENSP00000451828	DISEASES	DOID:4195	Hyperglycemia
AKT1	9606.ENSP00000451828	DISEASES	DOID:4362	Cervical cancer
AKT1	9606.ENSP00000451828	DISEASES	DOID:4905	Pancreatic carcinoma
AKT1	9606.ENSP00000451828	DISEASES	DOID:5093	Thoracic cancer
AKT1	9606.ENSP00000451828	DISEASES	DOID:5295	Intestinal disease
AKT1	9606.ENSP00000451828	DISEASES	DOID:533	Thymus gland disease
AKT1	9606.ENSP00000451828	DISEASES	DOID:5353	Colonic disease
AKT1	9606.ENSP00000451828	DISEASES	DOID:5419	Schizophrenia
AKT1	9606.ENSP00000451828	DISEASES	DOID:5672	Large intestine cancer
AKT1	9606.ENSP00000451828	DISEASES	DOID:630	Genetic disease
AKT1	9606.ENSP00000451828	DISEASES	DOID:6457	Cowden syndrome
AKT1	9606.ENSP00000451828	DISEASES	DOID:655	Inherited metabolic disorder
AKT1	9606.ENSP00000451828	DISEASES	DOID:684	Hepatocellular carcinoma
AKT1	9606.ENSP00000451828	DISEASES	DOID:686	Liver carcinoma
AKT1	9606.ENSP00000451828	DISEASES	DOID:7	Disease of anatomical entity
AKT1	9606.ENSP00000451828	DISEASES	DOID:75	Lymphatic system disease
AKT1	9606.ENSP00000451828	DISEASES	DOID:76	Stomach disease
AKT1	9606.ENSP00000451828	DISEASES	DOID:77	Gastrointestinal system disease
AKT1	9606.ENSP00000451828	DISEASES	DOID:850	Lung disease
AKT1	9606.ENSP00000451828	DISEASES	DOID:863	Nervous system disease
AKT1	9606.ENSP00000451828	DISEASES	DOID:9256	Colorectal cancer
AKT1	9606.ENSP00000451828	DISEASES	DOID:9261	Nasopharynx carcinoma
AKT1	9606.ENSP00000451828	DISEASES	DOID:9351	Diabetes mellitus
AKT1	9606.ENSP00000451828	DISEASES	DOID:9352	Type 2 diabetes mellitus
AKT1	9606.ENSP00000451828	DISEASES	DOID:9561	Nasopharyngeal disease
AKT1	9606.ENSP00000451828	DISEASES	DOID:974	Upper respiratory tract disease
AKT1	9606.ENSP00000451828	TISSUES	BTO:0000000	Tissues, cell types and enzyme sources
AKT1	9606.ENSP00000451828	TISSUES	BTO:0000003	Intestinal cell line
AKT1	9606.ENSP00000451828	TISSUES	BTO:0000018	A-549 cell
AKT1	9606.ENSP00000451828	TISSUES	BTO:0000042	Animal
AKT1	9606.ENSP00000451828	TISSUES	BTO:0000047	Adrenal gland
AKT1	9606.ENSP00000451828	TISSUES	BTO:0000080	Male reproductive gland
AKT1	9606.ENSP00000451828	TISSUES	BTO:0000081	Reproductive system
AKT1	9606.ENSP00000451828	TISSUES	BTO:0000082	Male reproductive system
AKT1	9606.ENSP00000451828	TISSUES	BTO:0000083	Female reproductive system
AKT1	9606.ENSP00000451828	TISSUES	BTO:0000088	Cardiovascular system
AKT1	9606.ENSP00000451828	TISSUES	BTO:0000093	MCF-7 cell
AKT1	9606.ENSP00000451828	TISSUES	BTO:0000101	Astrocytoma cell line
AKT1	9606.ENSP00000451828	TISSUES	BTO:0000142	Brain
AKT1	9606.ENSP00000451828	TISSUES	BTO:0000167	Adenocarcinoma cell line
AKT1	9606.ENSP00000451828	TISSUES	BTO:0000180	Cervical carcinoma cell
AKT1	9606.ENSP00000451828	TISSUES	BTO:0000182	HT-29 cell
AKT1	9606.ENSP00000451828	TISSUES	BTO:0000183	Pancreatic cell line
AKT1	9606.ENSP00000451828	TISSUES	BTO:0000188	Colonic cell line
AKT1	9606.ENSP00000451828	TISSUES	BTO:0000199	Cardiac muscle
AKT1	9606.ENSP00000451828	TISSUES	BTO:0000201	Pheochromocytoma cell line
AKT1	9606.ENSP00000451828	TISSUES	BTO:0000203	Respiratory system
AKT1	9606.ENSP00000451828	TISSUES	BTO:0000227	Central nervous system
AKT1	9606.ENSP00000451828	TISSUES	BTO:0000254	Female reproductive gland
AKT1	9606.ENSP00000451828	TISSUES	BTO:0000255	Brain cell line
AKT1	9606.ENSP00000451828	TISSUES	BTO:0000256	Myoblast cell line
AKT1	9606.ENSP00000451828	TISSUES	BTO:0000282	Head
AKT1	9606.ENSP00000451828	TISSUES	BTO:0000284	Organism form
AKT1	9606.ENSP00000451828	TISSUES	BTO:0000297	Carcinoma cell line
AKT1	9606.ENSP00000451828	TISSUES	BTO:0000304	PANC-1 cell
AKT1	9606.ENSP00000451828	TISSUES	BTO:0000345	Digestive gland
AKT1	9606.ENSP00000451828	TISSUES	BTO:0000353	Lung cell line
AKT1	9606.ENSP00000451828	TISSUES	BTO:0000356	Breast cancer cell line
AKT1	9606.ENSP00000451828	TISSUES	BTO:0000393	Endothelium
AKT1	9606.ENSP00000451828	TISSUES	BTO:0000405	Penis
AKT1	9606.ENSP00000451828	TISSUES	BTO:0000416	Epithelium
AKT1	9606.ENSP00000451828	TISSUES	BTO:0000426	Erythroleukemia cell
AKT1	9606.ENSP00000451828	TISSUES	BTO:0000453	Fibroblast cell line
AKT1	9606.ENSP00000451828	TISSUES	BTO:0000522	Gland
AKT1	9606.ENSP00000451828	TISSUES	BTO:0000551	Lung cancer cell
AKT1	9606.ENSP00000451828	TISSUES	BTO:0000562	Heart
AKT1	9606.ENSP00000451828	TISSUES	BTO:0000578	Hepatoma cell line
AKT1	9606.ENSP00000451828	TISSUES	BTO:0000580	Blood cancer cell
AKT1	9606.ENSP00000451828	TISSUES	BTO:0000583	Bone marrow cancer cell
AKT1	9606.ENSP00000451828	TISSUES	BTO:0000599	Hep-G2 cell
AKT1	9606.ENSP00000451828	TISSUES	BTO:0000634	Integument
AKT1	9606.ENSP00000451828	TISSUES	BTO:0000669	Embryonic cell line
AKT1	9606.ENSP00000451828	TISSUES	BTO:0000690	Brain cancer cell line
AKT1	9606.ENSP00000451828	TISSUES	BTO:0000711	Glioma cell line
AKT1	9606.ENSP00000451828	TISSUES	BTO:0000731	Acute lymphoblastic leukemia cell
AKT1	9606.ENSP00000451828	TISSUES	BTO:0000737	Leukemia cell line
AKT1	9606.ENSP00000451828	TISSUES	BTO:0000744	Lymphocytic leukemia cell
AKT1	9606.ENSP00000451828	TISSUES	BTO:0000759	Liver
AKT1	9606.ENSP00000451828	TISSUES	BTO:0000762	Lung cancer cell line
AKT1	9606.ENSP00000451828	TISSUES	BTO:0000763	Lung
AKT1	9606.ENSP00000451828	TISSUES	BTO:0000766	Blood vessel endothelium
AKT1	9606.ENSP00000451828	TISSUES	BTO:0000794	Pancreatic cancer cell line
AKT1	9606.ENSP00000451828	TISSUES	BTO:0000797	Colonic cancer cell line
AKT1	9606.ENSP00000451828	TISSUES	BTO:0000811	Ovary cancer cell line
AKT1	9606.ENSP00000451828	TISSUES	BTO:0000815	MDA-MB-231 cell
AKT1	9606.ENSP00000451828	TISSUES	BTO:0000816	Breast cell line
AKT1	9606.ENSP00000451828	TISSUES	BTO:0000848	Melanoma cell
AKT1	9606.ENSP00000451828	TISSUES	BTO:0000887	Muscle
AKT1	9606.ENSP00000451828	TISSUES	BTO:0000944	NIH-3T3 cell
AKT1	9606.ENSP00000451828	TISSUES	BTO:0000948	SKOV-3 cell
AKT1	9606.ENSP00000451828	TISSUES	BTO:0000975	Ovary
AKT1	9606.ENSP00000451828	TISSUES	BTO:0000977	Ovary cell line
AKT1	9606.ENSP00000451828	TISSUES	BTO:0000988	Pancreas
AKT1	9606.ENSP00000451828	TISSUES	BTO:0001009	PC-12 cell
AKT1	9606.ENSP00000451828	TISSUES	BTO:0001019	Prostate gland cell line
AKT1	9606.ENSP00000451828	TISSUES	BTO:0001023	Ovary cancer cell
AKT1	9606.ENSP00000451828	TISSUES	BTO:0001033	Prostate cancer cell line
AKT1	9606.ENSP00000451828	TISSUES	BTO:0001035	Hematopoietic cell line
AKT1	9606.ENSP00000451828	TISSUES	BTO:0001043	Adult
AKT1	9606.ENSP00000451828	TISSUES	BTO:0001061	PC-3 cell
AKT1	9606.ENSP00000451828	TISSUES	BTO:0001085	Vascular system
AKT1	9606.ENSP00000451828	TISSUES	BTO:0001102	Blood vessel
AKT1	9606.ENSP00000451828	TISSUES	BTO:0001113	Prepuce
AKT1	9606.ENSP00000451828	TISSUES	BTO:0001120	Epithelial cell line
AKT1	9606.ENSP00000451828	TISSUES	BTO:0001129	Prostate gland
AKT1	9606.ENSP00000451828	TISSUES	BTO:0001130	Prostate gland cancer cell
AKT1	9606.ENSP00000451828	TISSUES	BTO:0001176	Endothelial cell
AKT1	9606.ENSP00000451828	TISSUES	BTO:0001181	Rhizome
AKT1	9606.ENSP00000451828	TISSUES	BTO:0001253	Skin
AKT1	9606.ENSP00000451828	TISSUES	BTO:0001260	Smooth muscle
AKT1	9606.ENSP00000451828	TISSUES	BTO:0001271	Leukemia cell
AKT1	9606.ENSP00000451828	TISSUES	BTO:0001286	Skin cancer cell
AKT1	9606.ENSP00000451828	TISSUES	BTO:0001321	LNCaP cell
AKT1	9606.ENSP00000451828	TISSUES	BTO:0001332	DU-145 cell
AKT1	9606.ENSP00000451828	TISSUES	BTO:0001369	Vertebrate muscular system
AKT1	9606.ENSP00000451828	TISSUES	BTO:0001431	Vascular smooth muscle
AKT1	9606.ENSP00000451828	TISSUES	BTO:0001484	Nervous system
AKT1	9606.ENSP00000451828	TISSUES	BTO:0001485	Muscular system
AKT1	9606.ENSP00000451828	TISSUES	BTO:0001488	Endocrine gland
AKT1	9606.ENSP00000451828	TISSUES	BTO:0001489	Whole body
AKT1	9606.ENSP00000451828	TISSUES	BTO:0001491	Viscus
AKT1	9606.ENSP00000451828	TISSUES	BTO:0001510	Rectal cell line
AKT1	9606.ENSP00000451828	TISSUES	BTO:0001519	Endothelial cell line
AKT1	9606.ENSP00000451828	TISSUES	BTO:0001520	Umbilical vein endothelial cell line
AKT1	9606.ENSP00000451828	TISSUES	BTO:0001521	Pancreatic adenocarcinoma cell line
AKT1	9606.ENSP00000451828	TISSUES	BTO:0001530	Glioblastoma cell line
AKT1	9606.ENSP00000451828	TISSUES	BTO:0001532	Rectal cancer cell line
AKT1	9606.ENSP00000451828	TISSUES	BTO:0001577	Esophageal cancer cell
AKT1	9606.ENSP00000451828	TISSUES	BTO:0001614	Colorectal cell line
AKT1	9606.ENSP00000451828	TISSUES	BTO:0001615	Colorectal cancer cell
AKT1	9606.ENSP00000451828	TISSUES	BTO:0001616	Colorectal cancer cell line
AKT1	9606.ENSP00000451828	TISSUES	BTO:0001853	Vascular endothelium
AKT1	9606.ENSP00000451828	TISSUES	BTO:0001854	Vascular endothelial cell
AKT1	9606.ENSP00000451828	TISSUES	BTO:0001861	BxPC-3 cell
AKT1	9606.ENSP00000451828	TISSUES	BTO:0001879	H9c2 cell
AKT1	9606.ENSP00000451828	TISSUES	BTO:0001882	Ovary adenocarcinoma cell line
AKT1	9606.ENSP00000451828	TISSUES	BTO:0001912	Breast adenocarcinoma cell line
AKT1	9606.ENSP00000451828	TISSUES	BTO:0001913	Colonic adenocarcinoma cell line
AKT1	9606.ENSP00000451828	TISSUES	BTO:0001914	Colorectal adenocarcinoma cell line
AKT1	9606.ENSP00000451828	TISSUES	BTO:0001949	HUVEC cell
AKT1	9606.ENSP00000451828	TISSUES	BTO:0001958	Embryonic fibroblast cell line
AKT1	9606.ENSP00000451828	TISSUES	BTO:0002036	U-87MG cell
AKT1	9606.ENSP00000451828	TISSUES	BTO:0002058	Non-small cell lung cancer cell
AKT1	9606.ENSP00000451828	TISSUES	BTO:0002061	Bronchogenic carcinoma cell
AKT1	9606.ENSP00000451828	TISSUES	BTO:0002320	Cardiac muscle fiber
AKT1	9606.ENSP00000451828	TISSUES	BTO:0002553	Non-small cell lung cancer cell line
AKT1	9606.ENSP00000451828	TISSUES	BTO:0002861	Esophageal squamous cell carcinoma cell
AKT1	9606.ENSP00000451828	TISSUES	BTO:0003091	Urogenital system
AKT1	9606.ENSP00000451828	TISSUES	BTO:0003096	Internal male genital organ
AKT1	9606.ENSP00000451828	TISSUES	BTO:0003097	External male genital organ
AKT1	9606.ENSP00000451828	TISSUES	BTO:0003099	Internal female genital organ
AKT1	9606.ENSP00000451828	TISSUES	BTO:0003122	Microvascular endothelium
AKT1	9606.ENSP00000451828	TISSUES	BTO:0003123	Microvascular endothelial cell
AKT1	9606.ENSP00000451828	TISSUES	BTO:0003568	Mammary gland cell line
AKT1	9606.ENSP00000451828	TISSUES	BTO:0003676	Lymphoblastic leukemia cell
AKT1	9606.ENSP00000451828	TISSUES	BTO:0004078	Non-small cell lung adenocarcinoma cell line
AKT1	9606.ENSP00000451828	TISSUES	BTO:0004086	Mammary gland tumor cell line
AKT1	9606.ENSP00000451828	TISSUES	BTO:0004094	Epithelial ovarian cancer cell
AKT1	9606.ENSP00000451828	TISSUES	BTO:0004578	Vascular smooth muscle cell
AKT1	9606.ENSP00000451828	TISSUES	BTO:0005562	Cardiac microvascular endothelial cell
AKT1	9606.ENSP00000451828	COMPARTMENTS	GOCC:0005622	Intracellular
AKT1	9606.ENSP00000451828	COMPARTMENTS	GOCC:0005634	Nucleus
AKT1	9606.ENSP00000451828	COMPARTMENTS	GOCC:0005654	Nucleoplasm
AKT1	9606.ENSP00000451828	COMPARTMENTS	GOCC:0005737	Cytoplasm
AKT1	9606.ENSP00000451828	COMPARTMENTS	GOCC:0005829	Cytosol
AKT1	9606.ENSP00000451828	COMPARTMENTS	GOCC:0005856	Cytoskeleton
AKT1	9606.ENSP00000451828	COMPARTMENTS	GOCC:0005886	Plasma membrane
AKT1	9606.ENSP00000451828	COMPARTMENTS	GOCC:0005887	Integral component of plasma membrane
AKT1	9606.ENSP00000451828	COMPARTMENTS	GOCC:0005899	Insulin receptor complex
AKT1	9606.ENSP00000451828	COMPARTMENTS	GOCC:0005942	Phosphatidylinositol 3-kinase complex
AKT1	9606.ENSP00000451828	COMPARTMENTS	GOCC:0009898	Cytoplasmic side of plasma membrane
AKT1	9606.ENSP00000451828	COMPARTMENTS	GOCC:0015630	Microtubule cytoskeleton
AKT1	9606.ENSP00000451828	COMPARTMENTS	GOCC:0016020	Membrane
AKT1	9606.ENSP00000451828	COMPARTMENTS	GOCC:0016021	Integral component of membrane
AKT1	9606.ENSP00000451828	COMPARTMENTS	GOCC:0019897	Extrinsic component of plasma membrane
AKT1	9606.ENSP00000451828	COMPARTMENTS	GOCC:0019898	Extrinsic component of membrane
AKT1	9606.ENSP00000451828	COMPARTMENTS	GOCC:0030027	Lamellipodium
AKT1	9606.ENSP00000451828	COMPARTMENTS	GOCC:0031224	Intrinsic component of membrane
AKT1	9606.ENSP00000451828	COMPARTMENTS	GOCC:0031226	Intrinsic component of plasma membrane
AKT1	9606.ENSP00000451828	COMPARTMENTS	GOCC:0031234	Extrinsic component of cytoplasmic side of plasma membrane
AKT1	9606.ENSP00000451828	COMPARTMENTS	GOCC:0031252	Cell leading edge
AKT1	9606.ENSP00000451828	COMPARTMENTS	GOCC:0031931	TORC1 complex
AKT1	9606.ENSP00000451828	COMPARTMENTS	GOCC:0031932	TORC2 complex
AKT1	9606.ENSP00000451828	COMPARTMENTS	GOCC:0031974	Membrane-enclosed lumen
AKT1	9606.ENSP00000451828	COMPARTMENTS	GOCC:0031981	Nuclear lumen
AKT1	9606.ENSP00000451828	COMPARTMENTS	GOCC:0031982	Vesicle
AKT1	9606.ENSP00000451828	COMPARTMENTS	GOCC:0032991	Protein-containing complex
AKT1	9606.ENSP00000451828	COMPARTMENTS	GOCC:0033596	TSC1-TSC2 complex
AKT1	9606.ENSP00000451828	COMPARTMENTS	GOCC:0038201	TOR complex
AKT1	9606.ENSP00000451828	COMPARTMENTS	GOCC:0042995	Cell projection
AKT1	9606.ENSP00000451828	COMPARTMENTS	GOCC:0043226	Organelle
AKT1	9606.ENSP00000451828	COMPARTMENTS	GOCC:0043227	Membrane-bounded organelle
AKT1	9606.ENSP00000451828	COMPARTMENTS	GOCC:0043228	Non-membrane-bounded organelle
AKT1	9606.ENSP00000451828	COMPARTMENTS	GOCC:0043229	Intracellular organelle
AKT1	9606.ENSP00000451828	COMPARTMENTS	GOCC:0043231	Intracellular membrane-bounded organelle
AKT1	9606.ENSP00000451828	COMPARTMENTS	GOCC:0043232	Intracellular non-membrane-bounded organelle
AKT1	9606.ENSP00000451828	COMPARTMENTS	GOCC:0043233	Organelle lumen
AKT1	9606.ENSP00000451828	COMPARTMENTS	GOCC:0043235	Receptor complex
AKT1	9606.ENSP00000451828	COMPARTMENTS	GOCC:0045298	Tubulin complex
AKT1	9606.ENSP00000451828	COMPARTMENTS	GOCC:0061695	Transferase complex, transferring phosphorus-containing groups
AKT1	9606.ENSP00000451828	COMPARTMENTS	GOCC:0070013	Intracellular organelle lumen
AKT1	9606.ENSP00000451828	COMPARTMENTS	GOCC:0071159	NF-kappaB complex
AKT1	9606.ENSP00000451828	COMPARTMENTS	GOCC:0071944	Cell periphery
AKT1	9606.ENSP00000451828	COMPARTMENTS	GOCC:0097136	Bcl-2 family protein complex
AKT1	9606.ENSP00000451828	COMPARTMENTS	GOCC:0097144	BAX complex
AKT1	9606.ENSP00000451828	COMPARTMENTS	GOCC:0098552	Side of membrane
AKT1	9606.ENSP00000451828	COMPARTMENTS	GOCC:0098562	Cytoplasmic side of membrane
AKT1	9606.ENSP00000451828	COMPARTMENTS	GOCC:0098796	Membrane protein complex
AKT1	9606.ENSP00000451828	COMPARTMENTS	GOCC:0098797	Plasma membrane protein complex
AKT1	9606.ENSP00000451828	COMPARTMENTS	GOCC:0098802	Plasma membrane signaling receptor complex
AKT1	9606.ENSP00000451828	COMPARTMENTS	GOCC:0110165	Cellular anatomical entity
AKT1	9606.ENSP00000451828	COMPARTMENTS	GOCC:0120025	Plasma membrane bounded cell projection
AKT1	9606.ENSP00000451828	COMPARTMENTS	GOCC:1902494	Catalytic complex
AKT1	9606.ENSP00000451828	COMPARTMENTS	GOCC:1902911	Protein kinase complex
AKT1	9606.ENSP00000451828	COMPARTMENTS	GOCC:1903293	Phosphatase complex
AKT1	9606.ENSP00000451828	COMPARTMENTS	GOCC:1904144	Phosphatidylinositol phosphate phosphatase complex
AKT1	9606.ENSP00000451828	COMPARTMENTS	GOCC:1990234	Transferase complex
AKT1	9606.ENSP00000451828	COMPARTMENTS	GOCC:1990455	PTEN phosphatase complex
AKT1	9606.ENSP00000451828	Monarch	EFO:0000228	Adenocarcinoma
AKT1	9606.ENSP00000451828	Monarch	EFO:0000313	Carcinoma
AKT1	9606.ENSP00000451828	Monarch	EFO:0000408	Disease
AKT1	9606.ENSP00000451828	Monarch	EFO:0000466	Endometrioid carcinoma
AKT1	9606.ENSP00000451828	Monarch	EFO:0000512	Reproductive system disease
AKT1	9606.ENSP00000451828	Monarch	EFO:0000616	Neoplasm
AKT1	9606.ENSP00000451828	Monarch	EFO:0002919	Uterine carcinoma
AKT1	9606.ENSP00000451828	Monarch	EFO:0003765	Sign or symptom
AKT1	9606.ENSP00000451828	Monarch	EFO:0003843	Pain
AKT1	9606.ENSP00000451828	Monarch	EFO:0003859	Uterine neoplasm
AKT1	9606.ENSP00000451828	Monarch	EFO:0003940	Physical activity
AKT1	9606.ENSP00000451828	Monarch	EFO:0004298	Cardiovascular measurement
AKT1	9606.ENSP00000451828	Monarch	EFO:0004302	Anthropometric measurement
AKT1	9606.ENSP00000451828	Monarch	EFO:0004308	Leukocyte count
AKT1	9606.ENSP00000451828	Monarch	EFO:0004324	Body weights and measures
AKT1	9606.ENSP00000451828	Monarch	EFO:0004339	Body height
AKT1	9606.ENSP00000451828	Monarch	EFO:0004503	Hematological measurement
AKT1	9606.ENSP00000451828	Monarch	EFO:0004529	Lipid measurement
AKT1	9606.ENSP00000451828	Monarch	EFO:0004586	Complete blood cell count
AKT1	9606.ENSP00000451828	Monarch	EFO:0004612	High density lipoprotein cholesterol measurement
AKT1	9606.ENSP00000451828	Monarch	EFO:0004614	Apolipoprotein A 1 measurement
AKT1	9606.ENSP00000451828	Monarch	EFO:0004729	Vitamin measurement
AKT1	9606.ENSP00000451828	Monarch	EFO:0004732	Lipoprotein measurement
AKT1	9606.ENSP00000451828	Monarch	EFO:0004747	Protein measurement
AKT1	9606.ENSP00000451828	Monarch	EFO:0004833	Neutrophil count
AKT1	9606.ENSP00000451828	Monarch	EFO:0004872	Inflammatory biomarker measurement
AKT1	9606.ENSP00000451828	Monarch	EFO:0005105	Lipid or lipoprotein measurement
AKT1	9606.ENSP00000451828	Monarch	EFO:0005278	Cardiovascular disease biomarker measurement
AKT1	9606.ENSP00000451828	Monarch	EFO:0006858	Epithelial neoplasm
AKT1	9606.ENSP00000451828	Monarch	EFO:0007805	HDL cholesterol change measurement
AKT1	9606.ENSP00000451828	Monarch	EFO:0007987	Granulocyte count
AKT1	9606.ENSP00000451828	Monarch	EFO:0007988	Myeloid white cell count
AKT1	9606.ENSP00000451828	Monarch	EFO:0009549	Female reproductive system disease
AKT1	9606.ENSP00000451828	Monarch	EFO:0600003	Vitamin C measurement
AKT1	9606.ENSP00000451828	Monarch	EFO:1000051	Reproductive system neoplasm
AKT1	9606.ENSP00000451828	Monarch	EFO:1001331	Genital neoplasm, female
AKT1	9606.ENSP00000451828	Monarch	EFO:1001512	Endometrial carcinoma
AKT1	9606.ENSP00000451828	Monarch	EFO:1001514	Endometrial endometrioid carcinoma
AKT1	9606.ENSP00000451828	Monarch	HP:0000002	Abnormality of body height
AKT1	9606.ENSP00000451828	Monarch	HP:0000008	Abnormal morphology of female internal genitalia
AKT1	9606.ENSP00000451828	Monarch	HP:0000009	Functional abnormality of the bladder
AKT1	9606.ENSP00000451828	Monarch	HP:0000014	Abnormality of the bladder
AKT1	9606.ENSP00000451828	Monarch	HP:0000020	Urinary incontinence
AKT1	9606.ENSP00000451828	Monarch	HP:0000032	Abnormality of male external genitalia
AKT1	9606.ENSP00000451828	Monarch	HP:0000034	Hydrocele testis
AKT1	9606.ENSP00000451828	Monarch	HP:0000035	Abnormal testis morphology
AKT1	9606.ENSP00000451828	Monarch	HP:0000036	Abnormal penis morphology
AKT1	9606.ENSP00000451828	Monarch	HP:0000040	Long penis
AKT1	9606.ENSP00000451828	Monarch	HP:0000044	Hypogonadotropic hypogonadism
AKT1	9606.ENSP00000451828	Monarch	HP:0000045	Abnormality of the scrotum
AKT1	9606.ENSP00000451828	Monarch	HP:0000053	Macroorchidism
AKT1	9606.ENSP00000451828	Monarch	HP:0000077	Abnormality of the kidney
AKT1	9606.ENSP00000451828	Monarch	HP:0000078	Abnormality of the genital system
AKT1	9606.ENSP00000451828	Monarch	HP:0000079	Abnormality of the urinary system
AKT1	9606.ENSP00000451828	Monarch	HP:0000080	Abnormality of reproductive system physiology
AKT1	9606.ENSP00000451828	Monarch	HP:0000098	Tall stature
AKT1	9606.ENSP00000451828	Monarch	HP:0000107	Renal cyst
AKT1	9606.ENSP00000451828	Monarch	HP:0000118	Phenotypic abnormality
AKT1	9606.ENSP00000451828	Monarch	HP:0000119	Abnormality of the genitourinary system
AKT1	9606.ENSP00000451828	Monarch	HP:0000130	Abnormality of the uterus
AKT1	9606.ENSP00000451828	Monarch	HP:0000135	Hypogonadism
AKT1	9606.ENSP00000451828	Monarch	HP:0000137	Abnormality of the ovary
AKT1	9606.ENSP00000451828	Monarch	HP:0000138	Ovarian cyst
AKT1	9606.ENSP00000451828	Monarch	HP:0000140	Abnormality of the menstrual cycle
AKT1	9606.ENSP00000451828	Monarch	HP:0000141	Amenorrhea
AKT1	9606.ENSP00000451828	Monarch	HP:0000147	Polycystic ovaries
AKT1	9606.ENSP00000451828	Monarch	HP:0000152	Abnormality of head or neck
AKT1	9606.ENSP00000451828	Monarch	HP:0000153	Abnormality of the mouth
AKT1	9606.ENSP00000451828	Monarch	HP:0000157	Abnormality of the tongue
AKT1	9606.ENSP00000451828	Monarch	HP:0000158	Macroglossia
AKT1	9606.ENSP00000451828	Monarch	HP:0000160	Narrow mouth
AKT1	9606.ENSP00000451828	Monarch	HP:0000163	Abnormal oral cavity morphology
AKT1	9606.ENSP00000451828	Monarch	HP:0000164	Abnormality of the dentition
AKT1	9606.ENSP00000451828	Monarch	HP:0000174	Abnormal palate morphology
AKT1	9606.ENSP00000451828	Monarch	HP:0000194	Open mouth
AKT1	9606.ENSP00000451828	Monarch	HP:0000218	High palate
AKT1	9606.ENSP00000451828	Monarch	HP:0000221	Furrowed tongue
AKT1	9606.ENSP00000451828	Monarch	HP:0000234	Abnormality of the head
AKT1	9606.ENSP00000451828	Monarch	HP:0000235	Abnormality of the fontanelles or cranial sutures
AKT1	9606.ENSP00000451828	Monarch	HP:0000238	Hydrocephalus
AKT1	9606.ENSP00000451828	Monarch	HP:0000240	Abnormality of skull size
AKT1	9606.ENSP00000451828	Monarch	HP:0000256	Macrocephaly
AKT1	9606.ENSP00000451828	Monarch	HP:0000268	Dolichocephaly
AKT1	9606.ENSP00000451828	Monarch	HP:0000271	Abnormality of the face
AKT1	9606.ENSP00000451828	Monarch	HP:0000276	Long face
AKT1	9606.ENSP00000451828	Monarch	HP:0000277	Abnormal mandible morphology
AKT1	9606.ENSP00000451828	Monarch	HP:0000301	Abnormality of facial musculature
AKT1	9606.ENSP00000451828	Monarch	HP:0000311	Round face
AKT1	9606.ENSP00000451828	Monarch	HP:0000315	Abnormality of the orbital region
AKT1	9606.ENSP00000451828	Monarch	HP:0000316	Hypertelorism
AKT1	9606.ENSP00000451828	Monarch	HP:0000324	Facial asymmetry
AKT1	9606.ENSP00000451828	Monarch	HP:0000326	Abnormality of the maxilla
AKT1	9606.ENSP00000451828	Monarch	HP:0000327	Hypoplasia of the maxilla
AKT1	9606.ENSP00000451828	Monarch	HP:0000347	Micrognathia
AKT1	9606.ENSP00000451828	Monarch	HP:0000356	Abnormality of the outer ear
AKT1	9606.ENSP00000451828	Monarch	HP:0000357	Abnormal location of ears
AKT1	9606.ENSP00000451828	Monarch	HP:0000359	Abnormality of the inner ear
AKT1	9606.ENSP00000451828	Monarch	HP:0000360	Tinnitus
AKT1	9606.ENSP00000451828	Monarch	HP:0000364	Hearing abnormality
AKT1	9606.ENSP00000451828	Monarch	HP:0000365	Hearing impairment
AKT1	9606.ENSP00000451828	Monarch	HP:0000366	Abnormality of the nose
AKT1	9606.ENSP00000451828	Monarch	HP:0000369	Low-set ears
AKT1	9606.ENSP00000451828	Monarch	HP:0000377	Abnormal pinna morphology
AKT1	9606.ENSP00000451828	Monarch	HP:0000400	Macrotia
AKT1	9606.ENSP00000451828	Monarch	HP:0000422	Abnormal nasal bridge morphology
AKT1	9606.ENSP00000451828	Monarch	HP:0000429	Abnormal morphology of the nasal alae
AKT1	9606.ENSP00000451828	Monarch	HP:0000463	Anteverted nares
AKT1	9606.ENSP00000451828	Monarch	HP:0000464	Abnormality of the neck
AKT1	9606.ENSP00000451828	Monarch	HP:0000478	Abnormality of the eye
AKT1	9606.ENSP00000451828	Monarch	HP:0000479	Abnormal retinal morphology
AKT1	9606.ENSP00000451828	Monarch	HP:0000481	Abnormal cornea morphology
AKT1	9606.ENSP00000451828	Monarch	HP:0000486	Strabismus
AKT1	9606.ENSP00000451828	Monarch	HP:0000492	Abnormal eyelid morphology
AKT1	9606.ENSP00000451828	Monarch	HP:0000494	Downslanted palpebral fissures
AKT1	9606.ENSP00000451828	Monarch	HP:0000496	Abnormality of eye movement
AKT1	9606.ENSP00000451828	Monarch	HP:0000501	Glaucoma
AKT1	9606.ENSP00000451828	Monarch	HP:0000502	Abnormal conjunctiva morphology
AKT1	9606.ENSP00000451828	Monarch	HP:0000504	Abnormality of vision
AKT1	9606.ENSP00000451828	Monarch	HP:0000505	Visual impairment
AKT1	9606.ENSP00000451828	Monarch	HP:0000508	Ptosis
AKT1	9606.ENSP00000451828	Monarch	HP:0000517	Abnormal lens morphology
AKT1	9606.ENSP00000451828	Monarch	HP:0000518	Cataract
AKT1	9606.ENSP00000451828	Monarch	HP:0000520	Proptosis
AKT1	9606.ENSP00000451828	Monarch	HP:0000525	Abnormality iris morphology
AKT1	9606.ENSP00000451828	Monarch	HP:0000529	Progressive visual loss
AKT1	9606.ENSP00000451828	Monarch	HP:0000532	Abnormal chorioretinal morphology
AKT1	9606.ENSP00000451828	Monarch	HP:0000539	Abnormality of refraction
AKT1	9606.ENSP00000451828	Monarch	HP:0000541	Retinal detachment
AKT1	9606.ENSP00000451828	Monarch	HP:0000545	Myopia
AKT1	9606.ENSP00000451828	Monarch	HP:0000549	Abnormal conjugate eye movement
AKT1	9606.ENSP00000451828	Monarch	HP:0000553	Abnormal uvea morphology
AKT1	9606.ENSP00000451828	Monarch	HP:0000557	Buphthalmos
AKT1	9606.ENSP00000451828	Monarch	HP:0000567	Chorioretinal coloboma
AKT1	9606.ENSP00000451828	Monarch	HP:0000572	Visual loss
AKT1	9606.ENSP00000451828	Monarch	HP:0000587	Abnormality of the optic nerve
AKT1	9606.ENSP00000451828	Monarch	HP:0000589	Coloboma
AKT1	9606.ENSP00000451828	Monarch	HP:0000591	Abnormal sclera morphology
AKT1	9606.ENSP00000451828	Monarch	HP:0000597	Ophthalmoparesis
AKT1	9606.ENSP00000451828	Monarch	HP:0000598	Abnormality of the ear
AKT1	9606.ENSP00000451828	Monarch	HP:0000602	Ophthalmoplegia
AKT1	9606.ENSP00000451828	Monarch	HP:0000610	Abnormal choroid morphology
AKT1	9606.ENSP00000451828	Monarch	HP:0000618	Blindness
AKT1	9606.ENSP00000451828	Monarch	HP:0000670	Carious teeth
AKT1	9606.ENSP00000451828	Monarch	HP:0000682	Abnormal dental enamel morphology
AKT1	9606.ENSP00000451828	Monarch	HP:0000707	Abnormality of the nervous system
AKT1	9606.ENSP00000451828	Monarch	HP:0000708	Behavioral abnormality
AKT1	9606.ENSP00000451828	Monarch	HP:0000712	Emotional lability
AKT1	9606.ENSP00000451828	Monarch	HP:0000717	Autism
AKT1	9606.ENSP00000451828	Monarch	HP:0000729	Autistic behavior
AKT1	9606.ENSP00000451828	Monarch	HP:0000759	Abnormal peripheral nervous system morphology
AKT1	9606.ENSP00000451828	Monarch	HP:0000765	Abnormal thorax morphology
AKT1	9606.ENSP00000451828	Monarch	HP:0000766	Abnormal sternum morphology
AKT1	9606.ENSP00000451828	Monarch	HP:0000767	Pectus excavatum
AKT1	9606.ENSP00000451828	Monarch	HP:0000769	Abnormality of the breast
AKT1	9606.ENSP00000451828	Monarch	HP:0000771	Gynecomastia
AKT1	9606.ENSP00000451828	Monarch	HP:0000777	Abnormality of the thymus
AKT1	9606.ENSP00000451828	Monarch	HP:0000802	Impotence
AKT1	9606.ENSP00000451828	Monarch	HP:0000811	Abnormal external genitalia
AKT1	9606.ENSP00000451828	Monarch	HP:0000812	Abnormal internal genitalia
AKT1	9606.ENSP00000451828	Monarch	HP:0000818	Abnormality of the endocrine system
AKT1	9606.ENSP00000451828	Monarch	HP:0000820	Abnormality of the thyroid gland
AKT1	9606.ENSP00000451828	Monarch	HP:0000821	Hypothyroidism
AKT1	9606.ENSP00000451828	Monarch	HP:0000824	Decreased response to growth hormone stimulation test
AKT1	9606.ENSP00000451828	Monarch	HP:0000830	Anterior hypopituitarism
AKT1	9606.ENSP00000451828	Monarch	HP:0000834	Abnormality of the adrenal glands
AKT1	9606.ENSP00000451828	Monarch	HP:0000836	Hyperthyroidism
AKT1	9606.ENSP00000451828	Monarch	HP:0000846	Adrenal insufficiency
AKT1	9606.ENSP00000451828	Monarch	HP:0000853	Goiter
AKT1	9606.ENSP00000451828	Monarch	HP:0000854	Thyroid adenoma
AKT1	9606.ENSP00000451828	Monarch	HP:0000864	Abnormality of the hypothalamus-pituitary axis
AKT1	9606.ENSP00000451828	Monarch	HP:0000870	Increased circulating prolactin concentration
AKT1	9606.ENSP00000451828	Monarch	HP:0000873	Diabetes insipidus
AKT1	9606.ENSP00000451828	Monarch	HP:0000924	Abnormality of the skeletal system
AKT1	9606.ENSP00000451828	Monarch	HP:0000925	Abnormality of the vertebral column
AKT1	9606.ENSP00000451828	Monarch	HP:0000929	Abnormal skull morphology
AKT1	9606.ENSP00000451828	Monarch	HP:0000951	Abnormality of the skin
AKT1	9606.ENSP00000451828	Monarch	HP:0000953	Hyperpigmentation of the skin
AKT1	9606.ENSP00000451828	Monarch	HP:0000957	Cafe-au-lait spot
AKT1	9606.ENSP00000451828	Monarch	HP:0000962	Hyperkeratosis
AKT1	9606.ENSP00000451828	Monarch	HP:0000969	Edema
AKT1	9606.ENSP00000451828	Monarch	HP:0000972	Palmoplantar hyperkeratosis
AKT1	9606.ENSP00000451828	Monarch	HP:0000982	Palmoplantar keratoderma
AKT1	9606.ENSP00000451828	Monarch	HP:0000995	Melanocytic nevus
AKT1	9606.ENSP00000451828	Monarch	HP:0001000	Abnormality of skin pigmentation
AKT1	9606.ENSP00000451828	Monarch	HP:0001001	Abnormality of subcutaneous fat tissue
AKT1	9606.ENSP00000451828	Monarch	HP:0001004	Lymphedema
AKT1	9606.ENSP00000451828	Monarch	HP:0001007	Hirsutism
AKT1	9606.ENSP00000451828	Monarch	HP:0001009	Telangiectasia
AKT1	9606.ENSP00000451828	Monarch	HP:0001010	Hypopigmentation of the skin
AKT1	9606.ENSP00000451828	Monarch	HP:0001012	Multiple lipomas
AKT1	9606.ENSP00000451828	Monarch	HP:0001028	Hemangioma
AKT1	9606.ENSP00000451828	Monarch	HP:0001031	Subcutaneous lipoma
AKT1	9606.ENSP00000451828	Monarch	HP:0001034	Hypermelanotic macule
AKT1	9606.ENSP00000451828	Monarch	HP:0001048	Cavernous hemangioma
AKT1	9606.ENSP00000451828	Monarch	HP:0001053	Hypopigmented skin patches
AKT1	9606.ENSP00000451828	Monarch	HP:0001067	Neurofibromas
AKT1	9606.ENSP00000451828	Monarch	HP:0001072	Thickened skin
AKT1	9606.ENSP00000451828	Monarch	HP:0001085	Papilledema
AKT1	9606.ENSP00000451828	Monarch	HP:0001087	Developmental glaucoma
AKT1	9606.ENSP00000451828	Monarch	HP:0001090	Abnormally large globe
AKT1	9606.ENSP00000451828	Monarch	HP:0001098	Abnormal fundus morphology
AKT1	9606.ENSP00000451828	Monarch	HP:0001100	Heterochromia iridis
AKT1	9606.ENSP00000451828	Monarch	HP:0001102	Angioid streaks of the fundus
AKT1	9606.ENSP00000451828	Monarch	HP:0001123	Visual field defect
AKT1	9606.ENSP00000451828	Monarch	HP:0001140	Limbal dermoid
AKT1	9606.ENSP00000451828	Monarch	HP:0001155	Abnormality of the hand
AKT1	9606.ENSP00000451828	Monarch	HP:0001156	Brachydactyly
AKT1	9606.ENSP00000451828	Monarch	HP:0001159	Syndactyly
AKT1	9606.ENSP00000451828	Monarch	HP:0001163	Abnormality of the metacarpal bones
AKT1	9606.ENSP00000451828	Monarch	HP:0001167	Abnormality of finger
AKT1	9606.ENSP00000451828	Monarch	HP:0001249	Intellectual disability
AKT1	9606.ENSP00000451828	Monarch	HP:0001250	Seizure
AKT1	9606.ENSP00000451828	Monarch	HP:0001251	Ataxia
AKT1	9606.ENSP00000451828	Monarch	HP:0001256	Intellectual disability, mild
AKT1	9606.ENSP00000451828	Monarch	HP:0001262	Excessive daytime somnolence
AKT1	9606.ENSP00000451828	Monarch	HP:0001263	Global developmental delay
AKT1	9606.ENSP00000451828	Monarch	HP:0001269	Hemiparesis
AKT1	9606.ENSP00000451828	Monarch	HP:0001279	Syncope
AKT1	9606.ENSP00000451828	Monarch	HP:0001288	Gait disturbance
AKT1	9606.ENSP00000451828	Monarch	HP:0001291	Abnormal cranial nerve morphology
AKT1	9606.ENSP00000451828	Monarch	HP:0001317	Abnormal cerebellum morphology
AKT1	9606.ENSP00000451828	Monarch	HP:0001324	Muscle weakness
AKT1	9606.ENSP00000451828	Monarch	HP:0001336	Myoclonus
AKT1	9606.ENSP00000451828	Monarch	HP:0001337	Tremor
AKT1	9606.ENSP00000451828	Monarch	HP:0001342	Cerebral hemorrhage
AKT1	9606.ENSP00000451828	Monarch	HP:0001363	Craniosynostosis
AKT1	9606.ENSP00000451828	Monarch	HP:0001367	Abnormal joint morphology
AKT1	9606.ENSP00000451828	Monarch	HP:0001373	Joint dislocation
AKT1	9606.ENSP00000451828	Monarch	HP:0001376	Limitation of joint mobility
AKT1	9606.ENSP00000451828	Monarch	HP:0001384	Abnormal hip joint morphology
AKT1	9606.ENSP00000451828	Monarch	HP:0001387	Joint stiffness
AKT1	9606.ENSP00000451828	Monarch	HP:0001438	Abnormal abdomen morphology
AKT1	9606.ENSP00000451828	Monarch	HP:0001482	Subcutaneous nodule
AKT1	9606.ENSP00000451828	Monarch	HP:0001507	Growth abnormality
AKT1	9606.ENSP00000451828	Monarch	HP:0001508	Failure to thrive
AKT1	9606.ENSP00000451828	Monarch	HP:0001510	Growth delay
AKT1	9606.ENSP00000451828	Monarch	HP:0001513	Obesity
AKT1	9606.ENSP00000451828	Monarch	HP:0001519	Disproportionate tall stature
AKT1	9606.ENSP00000451828	Monarch	HP:0001528	Hemihypertrophy
AKT1	9606.ENSP00000451828	Monarch	HP:0001547	Abnormal rib cage morphology
AKT1	9606.ENSP00000451828	Monarch	HP:0001555	Asymmetry of the thorax
AKT1	9606.ENSP00000451828	Monarch	HP:0001574	Abnormality of the integument
AKT1	9606.ENSP00000451828	Monarch	HP:0001595	Abnormal hair morphology
AKT1	9606.ENSP00000451828	Monarch	HP:0001597	Abnormality of the nail
AKT1	9606.ENSP00000451828	Monarch	HP:0001626	Abnormality of the cardiovascular system
AKT1	9606.ENSP00000451828	Monarch	HP:0001645	Sudden cardiac death
AKT1	9606.ENSP00000451828	Monarch	HP:0001695	Cardiac arrest
AKT1	9606.ENSP00000451828	Monarch	HP:0001699	Sudden death
AKT1	9606.ENSP00000451828	Monarch	HP:0001743	Abnormality of the spleen
AKT1	9606.ENSP00000451828	Monarch	HP:0001744	Splenomegaly
AKT1	9606.ENSP00000451828	Monarch	HP:0001760	Abnormal foot morphology
AKT1	9606.ENSP00000451828	Monarch	HP:0001780	Abnormality of toe
AKT1	9606.ENSP00000451828	Monarch	HP:0001822	Hallux valgus
AKT1	9606.ENSP00000451828	Monarch	HP:0001824	Weight loss
AKT1	9606.ENSP00000451828	Monarch	HP:0001832	Abnormal metatarsal morphology
AKT1	9606.ENSP00000451828	Monarch	HP:0001844	Abnormality of the hallux
AKT1	9606.ENSP00000451828	Monarch	HP:0001871	Abnormality of blood and blood-forming tissues
AKT1	9606.ENSP00000451828	Monarch	HP:0001892	Abnormal bleeding
AKT1	9606.ENSP00000451828	Monarch	HP:0001939	Abnormality of metabolism/homeostasis
AKT1	9606.ENSP00000451828	Monarch	HP:0001977	Abnormal thrombosis
AKT1	9606.ENSP00000451828	Monarch	HP:0001999	Abnormal facial shape
AKT1	9606.ENSP00000451828	Monarch	HP:0002011	Morphological central nervous system abnormality
AKT1	9606.ENSP00000451828	Monarch	HP:0002012	Abnormality of the abdominal organs
AKT1	9606.ENSP00000451828	Monarch	HP:0002017	Nausea and vomiting
AKT1	9606.ENSP00000451828	Monarch	HP:0002034	Abnormal rectum morphology
AKT1	9606.ENSP00000451828	Monarch	HP:0002080	Intention tremor
AKT1	9606.ENSP00000451828	Monarch	HP:0002086	Abnormality of the respiratory system
AKT1	9606.ENSP00000451828	Monarch	HP:0002088	Abnormal lung morphology
AKT1	9606.ENSP00000451828	Monarch	HP:0002101	Abnormal lung lobation
AKT1	9606.ENSP00000451828	Monarch	HP:0002118	Abnormal cerebral ventricle morphology
AKT1	9606.ENSP00000451828	Monarch	HP:0002143	Abnormality of the spinal cord
AKT1	9606.ENSP00000451828	Monarch	HP:0002167	Neurological speech impairment
AKT1	9606.ENSP00000451828	Monarch	HP:0002170	Intracranial hemorrhage
AKT1	9606.ENSP00000451828	Monarch	HP:0002176	Spinal cord compression
AKT1	9606.ENSP00000451828	Monarch	HP:0002204	Pulmonary embolism
AKT1	9606.ENSP00000451828	Monarch	HP:0002230	Generalized hirsutism
AKT1	9606.ENSP00000451828	Monarch	HP:0002242	Abnormal intestine morphology
AKT1	9606.ENSP00000451828	Monarch	HP:0002250	Abnormal large intestine morphology
AKT1	9606.ENSP00000451828	Monarch	HP:0002253	Colonic diverticula
AKT1	9606.ENSP00000451828	Monarch	HP:0002269	Abnormality of neuronal migration
AKT1	9606.ENSP00000451828	Monarch	HP:0002282	Gray matter heterotopia
AKT1	9606.ENSP00000451828	Monarch	HP:0002315	Headache
AKT1	9606.ENSP00000451828	Monarch	HP:0002342	Intellectual disability, moderate
AKT1	9606.ENSP00000451828	Monarch	HP:0002345	Action tremor
AKT1	9606.ENSP00000451828	Monarch	HP:0002354	Memory impairment
AKT1	9606.ENSP00000451828	Monarch	HP:0002355	Difficulty walking
AKT1	9606.ENSP00000451828	Monarch	HP:0002360	Sleep disturbance
AKT1	9606.ENSP00000451828	Monarch	HP:0002363	Abnormal brainstem morphology
AKT1	9606.ENSP00000451828	Monarch	HP:0002493	Upper motor neuron dysfunction
AKT1	9606.ENSP00000451828	Monarch	HP:0002512	Brain stem compression
AKT1	9606.ENSP00000451828	Monarch	HP:0002516	Increased intracranial pressure
AKT1	9606.ENSP00000451828	Monarch	HP:0002577	Abnormal stomach morphology
AKT1	9606.ENSP00000451828	Monarch	HP:0002597	Abnormality of the vasculature
AKT1	9606.ENSP00000451828	Monarch	HP:0002624	Abnormal venous morphology
AKT1	9606.ENSP00000451828	Monarch	HP:0002625	Deep venous thrombosis
AKT1	9606.ENSP00000451828	Monarch	HP:0002644	Abnormal pelvic girdle bone morphology
AKT1	9606.ENSP00000451828	Monarch	HP:0002650	Scoliosis
AKT1	9606.ENSP00000451828	Monarch	HP:0002652	Skeletal dysplasia
AKT1	9606.ENSP00000451828	Monarch	HP:0002664	Neoplasm
AKT1	9606.ENSP00000451828	Monarch	HP:0002672	Gastrointestinal carcinoma
AKT1	9606.ENSP00000451828	Monarch	HP:0002683	Abnormal calvaria morphology
AKT1	9606.ENSP00000451828	Monarch	HP:0002715	Abnormality of the immune system
AKT1	9606.ENSP00000451828	Monarch	HP:0002719	Recurrent infections
AKT1	9606.ENSP00000451828	Monarch	HP:0002721	Immunodeficiency
AKT1	9606.ENSP00000451828	Monarch	HP:0002751	Kyphoscoliosis
AKT1	9606.ENSP00000451828	Monarch	HP:0002753	Thin bony cortex
AKT1	9606.ENSP00000451828	Monarch	HP:0002795	Abnormal respiratory system physiology
AKT1	9606.ENSP00000451828	Monarch	HP:0002808	Kyphosis
AKT1	9606.ENSP00000451828	Monarch	HP:0002813	Abnormality of limb bone morphology
AKT1	9606.ENSP00000451828	Monarch	HP:0002814	Abnormality of the lower limb
AKT1	9606.ENSP00000451828	Monarch	HP:0002817	Abnormality of the upper limb
AKT1	9606.ENSP00000451828	Monarch	HP:0002827	Hip dislocation
AKT1	9606.ENSP00000451828	Monarch	HP:0002858	Meningioma
AKT1	9606.ENSP00000451828	Monarch	HP:0002861	Melanoma
AKT1	9606.ENSP00000451828	Monarch	HP:0002862	Bladder carcinoma
AKT1	9606.ENSP00000451828	Monarch	HP:0002890	Thyroid carcinoma
AKT1	9606.ENSP00000451828	Monarch	HP:0002891	Uterine leiomyosarcoma
AKT1	9606.ENSP00000451828	Monarch	HP:0002920	Decreased circulating ACTH level
AKT1	9606.ENSP00000451828	Monarch	HP:0002921	Abnormal cerebrospinal fluid morphology
AKT1	9606.ENSP00000451828	Monarch	HP:0002926	Abnormality of thyroid physiology
AKT1	9606.ENSP00000451828	Monarch	HP:0003002	Breast carcinoma
AKT1	9606.ENSP00000451828	Monarch	HP:0003011	Abnormality of the musculature
AKT1	9606.ENSP00000451828	Monarch	HP:0003019	Abnormality of the wrist
AKT1	9606.ENSP00000451828	Monarch	HP:0003103	Abnormal cortical bone morphology
AKT1	9606.ENSP00000451828	Monarch	HP:0003117	Abnormal circulating hormone concentration
AKT1	9606.ENSP00000451828	Monarch	HP:0003198	Myopathy
AKT1	9606.ENSP00000451828	Monarch	HP:0003199	Decreased muscle mass
AKT1	9606.ENSP00000451828	Monarch	HP:0003220	Abnormality of chromosome stability
AKT1	9606.ENSP00000451828	Monarch	HP:0003271	Visceromegaly
AKT1	9606.ENSP00000451828	Monarch	HP:0003272	Abnormal hip bone morphology
AKT1	9606.ENSP00000451828	Monarch	HP:0003312	Abnormal form of the vertebral bodies
AKT1	9606.ENSP00000451828	Monarch	HP:0003330	Abnormal bone structure
AKT1	9606.ENSP00000451828	Monarch	HP:0003416	Spinal canal stenosis
AKT1	9606.ENSP00000451828	Monarch	HP:0003418	Back pain
AKT1	9606.ENSP00000451828	Monarch	HP:0003468	Abnormal vertebral morphology
AKT1	9606.ENSP00000451828	Monarch	HP:0003484	Upper limb muscle weakness
AKT1	9606.ENSP00000451828	Monarch	HP:0003549	Abnormality of connective tissue
AKT1	9606.ENSP00000451828	Monarch	HP:0003690	Limb muscle weakness
AKT1	9606.ENSP00000451828	Monarch	HP:0003712	Skeletal muscle hypertrophy
AKT1	9606.ENSP00000451828	Monarch	HP:0003715	Myofibrillar myopathy
AKT1	9606.ENSP00000451828	Monarch	HP:0003739	Myoclonic spasms
AKT1	9606.ENSP00000451828	Monarch	HP:0003764	Nevus
AKT1	9606.ENSP00000451828	Monarch	HP:0004097	Deviation of finger
AKT1	9606.ENSP00000451828	Monarch	HP:0004099	Macrodactyly
AKT1	9606.ENSP00000451828	Monarch	HP:0004207	Abnormal 5th finger morphology
AKT1	9606.ENSP00000451828	Monarch	HP:0004209	Clinodactyly of the 5th finger
AKT1	9606.ENSP00000451828	Monarch	HP:0004302	Functional motor deficit
AKT1	9606.ENSP00000451828	Monarch	HP:0004305	Involuntary movements
AKT1	9606.ENSP00000451828	Monarch	HP:0004322	Short stature
AKT1	9606.ENSP00000451828	Monarch	HP:0004323	Abnormality of body weight
AKT1	9606.ENSP00000451828	Monarch	HP:0004324	Increased body weight
AKT1	9606.ENSP00000451828	Monarch	HP:0004325	Decreased body weight
AKT1	9606.ENSP00000451828	Monarch	HP:0004326	Cachexia
AKT1	9606.ENSP00000451828	Monarch	HP:0004328	Abnormal anterior eye segment morphology
AKT1	9606.ENSP00000451828	Monarch	HP:0004329	Abnormal posterior eye segment morphology
AKT1	9606.ENSP00000451828	Monarch	HP:0004372	Reduced consciousness/confusion
AKT1	9606.ENSP00000451828	Monarch	HP:0004374	Hemiplegia/hemiparesis
AKT1	9606.ENSP00000451828	Monarch	HP:0004375	Neoplasm of the nervous system
AKT1	9606.ENSP00000451828	Monarch	HP:0004390	Hamartomatous polyposis
AKT1	9606.ENSP00000451828	Monarch	HP:0004408	Abnormality of the sense of smell
AKT1	9606.ENSP00000451828	Monarch	HP:0004418	Thrombophlebitis
AKT1	9606.ENSP00000451828	Monarch	HP:0004420	Arterial thrombosis
AKT1	9606.ENSP00000451828	Monarch	HP:0004437	Cranial hyperostosis
AKT1	9606.ENSP00000451828	Monarch	HP:0004472	Mandibular hyperostosis
AKT1	9606.ENSP00000451828	Monarch	HP:0004481	Progressive macrocephaly
AKT1	9606.ENSP00000451828	Monarch	HP:0004490	Calvarial hyperostosis
AKT1	9606.ENSP00000451828	Monarch	HP:0004493	Craniofacial hyperostosis
AKT1	9606.ENSP00000451828	Monarch	HP:0004936	Venous thrombosis
AKT1	9606.ENSP00000451828	Monarch	HP:0005105	Abnormal nasal morphology
AKT1	9606.ENSP00000451828	Monarch	HP:0005222	Bowel diverticulosis
AKT1	9606.ENSP00000451828	Monarch	HP:0005262	Abnormality of the synovia
AKT1	9606.ENSP00000451828	Monarch	HP:0005266	Intestinal polyp
AKT1	9606.ENSP00000451828	Monarch	HP:0005280	Depressed nasal bridge
AKT1	9606.ENSP00000451828	Monarch	HP:0005288	Abnormal nostril morphology
AKT1	9606.ENSP00000451828	Monarch	HP:0005306	Capillary hemangioma
AKT1	9606.ENSP00000451828	Monarch	HP:0005374	Cellular immunodeficiency
AKT1	9606.ENSP00000451828	Monarch	HP:0005465	Facial hyperostosis
AKT1	9606.ENSP00000451828	Monarch	HP:0005584	Renal cell carcinoma
AKT1	9606.ENSP00000451828	Monarch	HP:0005595	Generalized hyperkeratosis
AKT1	9606.ENSP00000451828	Monarch	HP:0005922	Abnormal hand morphology
AKT1	9606.ENSP00000451828	Monarch	HP:0006101	Finger syndactyly
AKT1	9606.ENSP00000451828	Monarch	HP:0006483	Abnormal number of teeth
AKT1	9606.ENSP00000451828	Monarch	HP:0006520	Progressive pulmonary function impairment
AKT1	9606.ENSP00000451828	Monarch	HP:0006716	Hereditary nonpolyposis colorectal carcinoma
AKT1	9606.ENSP00000451828	Monarch	HP:0006731	Follicular thyroid carcinoma
AKT1	9606.ENSP00000451828	Monarch	HP:0006740	Transitional cell carcinoma of the bladder
AKT1	9606.ENSP00000451828	Monarch	HP:0006749	Malignant gastrointestinal tract tumors
AKT1	9606.ENSP00000451828	Monarch	HP:0006753	Neoplasm of the stomach
AKT1	9606.ENSP00000451828	Monarch	HP:0006774	Ovarian papillary adenocarcinoma
AKT1	9606.ENSP00000451828	Monarch	HP:0006824	Cranial nerve paralysis
AKT1	9606.ENSP00000451828	Monarch	HP:0007340	Lower limb muscle weakness
AKT1	9606.ENSP00000451828	Monarch	HP:0007359	Focal-onset seizure
AKT1	9606.ENSP00000451828	Monarch	HP:0007378	Neoplasm of the gastrointestinal tract
AKT1	9606.ENSP00000451828	Monarch	HP:0007379	Neoplasm of the genitourinary tract
AKT1	9606.ENSP00000451828	Monarch	HP:0007400	Irregular hyperpigmentation
AKT1	9606.ENSP00000451828	Monarch	HP:0007403	Hypertrophy of skin of soles
AKT1	9606.ENSP00000451828	Monarch	HP:0007440	Generalized hyperpigmentation
AKT1	9606.ENSP00000451828	Monarch	HP:0007461	Hemangiomatosis
AKT1	9606.ENSP00000451828	Monarch	HP:0007483	Depigmentation/hyperpigmentation of skin
AKT1	9606.ENSP00000451828	Monarch	HP:0007552	Abnormal subcutaneous fat tissue distribution
AKT1	9606.ENSP00000451828	Monarch	HP:0007556	Plantar hyperkeratosis
AKT1	9606.ENSP00000451828	Monarch	HP:0007565	Multiple cafe-au-lait spots
AKT1	9606.ENSP00000451828	Monarch	HP:0007663	Reduced visual acuity
AKT1	9606.ENSP00000451828	Monarch	HP:0007700	Ocular anterior segment dysgenesis
AKT1	9606.ENSP00000451828	Monarch	HP:0007703	Abnormality of retinal pigmentation
AKT1	9606.ENSP00000451828	Monarch	HP:0007715	Weak extraocular muscles
AKT1	9606.ENSP00000451828	Monarch	HP:0007818	Central heterochromia
AKT1	9606.ENSP00000451828	Monarch	HP:0007899	Retinal nonattachment
AKT1	9606.ENSP00000451828	Monarch	HP:0007924	Slow decrease in visual acuity
AKT1	9606.ENSP00000451828	Monarch	HP:0008034	Abnormal iris pigmentation
AKT1	9606.ENSP00000451828	Monarch	HP:0008050	Abnormality of the palpebral fissures
AKT1	9606.ENSP00000451828	Monarch	HP:0008069	Neoplasm of the skin
AKT1	9606.ENSP00000451828	Monarch	HP:0008163	Decreased circulating cortisol level
AKT1	9606.ENSP00000451828	Monarch	HP:0008202	Reduced circulating prolactin concentration
AKT1	9606.ENSP00000451828	Monarch	HP:0008207	Primary adrenal insufficiency
AKT1	9606.ENSP00000451828	Monarch	HP:0008214	Decreased serum estradiol
AKT1	9606.ENSP00000451828	Monarch	HP:0008237	Hypothalamic hypothyroidism
AKT1	9606.ENSP00000451828	Monarch	HP:0008240	Secondary growth hormone deficiency
AKT1	9606.ENSP00000451828	Monarch	HP:0008245	Pituitary hypothyroidism
AKT1	9606.ENSP00000451828	Monarch	HP:0008373	Puberty and gonadal disorders
AKT1	9606.ENSP00000451828	Monarch	HP:0008675	Enlarged polycystic ovaries
AKT1	9606.ENSP00000451828	Monarch	HP:0009115	Aplasia/hypoplasia involving the skeleton
AKT1	9606.ENSP00000451828	Monarch	HP:0009116	Aplasia/Hypoplasia involving bones of the skull
AKT1	9606.ENSP00000451828	Monarch	HP:0009118	Aplasia/Hypoplasia of the mandible
AKT1	9606.ENSP00000451828	Monarch	HP:0009121	Abnormal axial skeleton morphology
AKT1	9606.ENSP00000451828	Monarch	HP:0009122	Aplasia/hypoplasia affecting bones of the axial skeleton
AKT1	9606.ENSP00000451828	Monarch	HP:0009124	Abnormal adipose tissue morphology
AKT1	9606.ENSP00000451828	Monarch	HP:0009127	Abnormality of the musculature of the limbs
AKT1	9606.ENSP00000451828	Monarch	HP:0009179	Deviation of the 5th finger
AKT1	9606.ENSP00000451828	Monarch	HP:0009484	Deviation of the hand or of fingers of the hand
AKT1	9606.ENSP00000451828	Monarch	HP:0009594	Retinal hamartoma
AKT1	9606.ENSP00000451828	Monarch	HP:0009720	Adenoma sebaceum
AKT1	9606.ENSP00000451828	Monarch	HP:0009725	Bladder neoplasm
AKT1	9606.ENSP00000451828	Monarch	HP:0009726	Renal neoplasm
AKT1	9606.ENSP00000451828	Monarch	HP:0009804	Tooth agenesis
AKT1	9606.ENSP00000451828	Monarch	HP:0009810	Abnormality of upper limb joint
AKT1	9606.ENSP00000451828	Monarch	HP:0009928	Thick nasal alae
AKT1	9606.ENSP00000451828	Monarch	HP:0010051	Deviation of the hallux
AKT1	9606.ENSP00000451828	Monarch	HP:0010460	Abnormality of the female genitalia
AKT1	9606.ENSP00000451828	Monarch	HP:0010461	Abnormality of the male genitalia
AKT1	9606.ENSP00000451828	Monarch	HP:0010497	Sirenomelia
AKT1	9606.ENSP00000451828	Monarch	HP:0010508	Metatarsus valgus
AKT1	9606.ENSP00000451828	Monarch	HP:0010514	Hyperpituitarism
AKT1	9606.ENSP00000451828	Monarch	HP:0010516	Thymus hyperplasia
AKT1	9606.ENSP00000451828	Monarch	HP:0010534	Transient global amnesia
AKT1	9606.ENSP00000451828	Monarch	HP:0010549	Weakness due to upper motor neuron dysfunction
AKT1	9606.ENSP00000451828	Monarch	HP:0010566	Hamartoma
AKT1	9606.ENSP00000451828	Monarch	HP:0010568	Hamartoma of the eye
AKT1	9606.ENSP00000451828	Monarch	HP:0010609	Skin tags
AKT1	9606.ENSP00000451828	Monarch	HP:0010614	Fibroma
AKT1	9606.ENSP00000451828	Monarch	HP:0010615	Angiofibromas
AKT1	9606.ENSP00000451828	Monarch	HP:0010619	Fibroadenoma of the breast
AKT1	9606.ENSP00000451828	Monarch	HP:0010622	Neoplasm of the skeletal system
AKT1	9606.ENSP00000451828	Monarch	HP:0010628	Facial palsy
AKT1	9606.ENSP00000451828	Monarch	HP:0010651	Abnormal meningeal morphology
AKT1	9606.ENSP00000451828	Monarch	HP:0010662	Abnormality of the diencephalon
AKT1	9606.ENSP00000451828	Monarch	HP:0010663	Abnormality of thalamus morphology
AKT1	9606.ENSP00000451828	Monarch	HP:0010674	Abnormality of the curvature of the vertebral column
AKT1	9606.ENSP00000451828	Monarch	HP:0010765	Palmar hyperkeratosis
AKT1	9606.ENSP00000451828	Monarch	HP:0010784	Uterine neoplasm
AKT1	9606.ENSP00000451828	Monarch	HP:0010785	Gonadal neoplasm
AKT1	9606.ENSP00000451828	Monarch	HP:0010786	Urinary tract neoplasm
AKT1	9606.ENSP00000451828	Monarch	HP:0010787	Genital neoplasm
AKT1	9606.ENSP00000451828	Monarch	HP:0010788	Testicular neoplasm
AKT1	9606.ENSP00000451828	Monarch	HP:0010816	Epidermal nevus
AKT1	9606.ENSP00000451828	Monarch	HP:0010827	Abnormality of the seventh cranial nerve
AKT1	9606.ENSP00000451828	Monarch	HP:0010828	Hemifacial spasm
AKT1	9606.ENSP00000451828	Monarch	HP:0010935	Abnormality of the upper urinary tract
AKT1	9606.ENSP00000451828	Monarch	HP:0010936	Abnormality of the lower urinary tract
AKT1	9606.ENSP00000451828	Monarch	HP:0010938	Abnormal external nose morphology
AKT1	9606.ENSP00000451828	Monarch	HP:0010978	Abnormality of immune system physiology
AKT1	9606.ENSP00000451828	Monarch	HP:0010997	Chromosomal breakage induced by ionizing radiation
AKT1	9606.ENSP00000451828	Monarch	HP:0011017	Abnormal cellular physiology
AKT1	9606.ENSP00000451828	Monarch	HP:0011024	Abnormality of the gastrointestinal tract
AKT1	9606.ENSP00000451828	Monarch	HP:0011025	Abnormal cardiovascular system physiology
AKT1	9606.ENSP00000451828	Monarch	HP:0011028	Abnormality of blood circulation
AKT1	9606.ENSP00000451828	Monarch	HP:0011029	Internal hemorrhage
AKT1	9606.ENSP00000451828	Monarch	HP:0011032	Abnormality of fluid regulation
AKT1	9606.ENSP00000451828	Monarch	HP:0011043	Abnormal circulating adrenocorticotropin concentration
AKT1	9606.ENSP00000451828	Monarch	HP:0011061	Abnormality of dental structure
AKT1	9606.ENSP00000451828	Monarch	HP:0011121	Abnormality of skin morphology
AKT1	9606.ENSP00000451828	Monarch	HP:0011124	Abnormal epidermal morphology
AKT1	9606.ENSP00000451828	Monarch	HP:0011133	Increased sensitivity to ionizing radiation
AKT1	9606.ENSP00000451828	Monarch	HP:0011138	Abnormality of skin adnexa morphology
AKT1	9606.ENSP00000451828	Monarch	HP:0011276	Vascular skin abnormality
AKT1	9606.ENSP00000451828	Monarch	HP:0011282	Abnormal hindbrain morphology
AKT1	9606.ENSP00000451828	Monarch	HP:0011283	Abnormal metencephalon morphology
AKT1	9606.ENSP00000451828	Monarch	HP:0011297	Abnormal digit morphology
AKT1	9606.ENSP00000451828	Monarch	HP:0011329	Abnormality of cranial sutures
AKT1	9606.ENSP00000451828	Monarch	HP:0011337	Abnormality of mouth size
AKT1	9606.ENSP00000451828	Monarch	HP:0011338	Abnormality of mouth shape
AKT1	9606.ENSP00000451828	Monarch	HP:0011354	Generalized abnormality of skin
AKT1	9606.ENSP00000451828	Monarch	HP:0011355	Localized skin lesion
AKT1	9606.ENSP00000451828	Monarch	HP:0011356	Regional abnormality of skin
AKT1	9606.ENSP00000451828	Monarch	HP:0011362	Abnormal hair quantity
AKT1	9606.ENSP00000451828	Monarch	HP:0011368	Epidermal thickening
AKT1	9606.ENSP00000451828	Monarch	HP:0011384	Abnormality of the internal auditory canal
AKT1	9606.ENSP00000451828	Monarch	HP:0011386	Narrow internal auditory canal
AKT1	9606.ENSP00000451828	Monarch	HP:0011390	Morphological abnormality of the inner ear
AKT1	9606.ENSP00000451828	Monarch	HP:0011442	Abnormal central motor function
AKT1	9606.ENSP00000451828	Monarch	HP:0011443	Abnormality of coordination
AKT1	9606.ENSP00000451828	Monarch	HP:0011446	Abnormality of higher mental function
AKT1	9606.ENSP00000451828	Monarch	HP:0011458	Abdominal symptom
AKT1	9606.ENSP00000451828	Monarch	HP:0011675	Arrhythmia
AKT1	9606.ENSP00000451828	Monarch	HP:0011729	Abnormality of joint mobility
AKT1	9606.ENSP00000451828	Monarch	HP:0011730	Abnormal central sensory function
AKT1	9606.ENSP00000451828	Monarch	HP:0011731	Abnormality of circulating cortisol level
AKT1	9606.ENSP00000451828	Monarch	HP:0011733	Abnormality of adrenal physiology
AKT1	9606.ENSP00000451828	Monarch	HP:0011747	Abnormality of the anterior pituitary
AKT1	9606.ENSP00000451828	Monarch	HP:0011750	Neoplasm of the anterior pituitary
AKT1	9606.ENSP00000451828	Monarch	HP:0011751	Abnormality of the posterior pituitary
AKT1	9606.ENSP00000451828	Monarch	HP:0011752	Neoplasm of the posterior pituitary
AKT1	9606.ENSP00000451828	Monarch	HP:0011772	Abnormal thyroid morphology
AKT1	9606.ENSP00000451828	Monarch	HP:0011787	Central hypothyroidism
AKT1	9606.ENSP00000451828	Monarch	HP:0011792	Neoplasm by histology
AKT1	9606.ENSP00000451828	Monarch	HP:0011793	Neoplasm by anatomical site
AKT1	9606.ENSP00000451828	Monarch	HP:0011799	Abnormality of facial soft tissue
AKT1	9606.ENSP00000451828	Monarch	HP:0011804	Abnormal muscle physiology
AKT1	9606.ENSP00000451828	Monarch	HP:0011805	Abnormal skeletal muscle morphology
AKT1	9606.ENSP00000451828	Monarch	HP:0011821	Abnormal facial skeleton morphology
AKT1	9606.ENSP00000451828	Monarch	HP:0011842	Abnormal skeletal morphology
AKT1	9606.ENSP00000451828	Monarch	HP:0011843	Abnormal musculoskeletal physiology
AKT1	9606.ENSP00000451828	Monarch	HP:0011844	Abnormal appendicular skeleton morphology
AKT1	9606.ENSP00000451828	Monarch	HP:0011927	Short digit
AKT1	9606.ENSP00000451828	Monarch	HP:0012031	Lipomatous tumor
AKT1	9606.ENSP00000451828	Monarch	HP:0012032	Lipoma
AKT1	9606.ENSP00000451828	Monarch	HP:0012062	Bone cyst
AKT1	9606.ENSP00000451828	Monarch	HP:0012111	Abnormality of circulating glucocorticoid level
AKT1	9606.ENSP00000451828	Monarch	HP:0012114	Endometrial carcinoma
AKT1	9606.ENSP00000451828	Monarch	HP:0012210	Abnormal renal morphology
AKT1	9606.ENSP00000451828	Monarch	HP:0012243	Abnormal reproductive system morphology
AKT1	9606.ENSP00000451828	Monarch	HP:0012246	Oculomotor nerve palsy
AKT1	9606.ENSP00000451828	Monarch	HP:0012252	Abnormal respiratory system morphology
AKT1	9606.ENSP00000451828	Monarch	HP:0012285	Abnormal hypothalamus physiology
AKT1	9606.ENSP00000451828	Monarch	HP:0012316	Fibrous tissue neoplasm
AKT1	9606.ENSP00000451828	Monarch	HP:0012337	Abnormal homeostasis
AKT1	9606.ENSP00000451828	Monarch	HP:0012372	Abnormal eye morphology
AKT1	9606.ENSP00000451828	Monarch	HP:0012373	Abnormal eye physiology
AKT1	9606.ENSP00000451828	Monarch	HP:0012377	Hemianopia
AKT1	9606.ENSP00000451828	Monarch	HP:0012443	Abnormality of brain morphology
AKT1	9606.ENSP00000451828	Monarch	HP:0012503	Abnormality of the pituitary gland
AKT1	9606.ENSP00000451828	Monarch	HP:0012504	Abnormal size of pituitary gland
AKT1	9606.ENSP00000451828	Monarch	HP:0012505	Enlarged pituitary gland
AKT1	9606.ENSP00000451828	Monarch	HP:0012531	Pain
AKT1	9606.ENSP00000451828	Monarch	HP:0012638	Abnormal nervous system physiology
AKT1	9606.ENSP00000451828	Monarch	HP:0012639	Abnormal nervous system morphology
AKT1	9606.ENSP00000451828	Monarch	HP:0012640	Abnormality of intracranial pressure
AKT1	9606.ENSP00000451828	Monarch	HP:0012647	Abnormal inflammatory response
AKT1	9606.ENSP00000451828	Monarch	HP:0012649	Increased inflammatory response
AKT1	9606.ENSP00000451828	Monarch	HP:0012657	Abnormal brain positron emission tomography
AKT1	9606.ENSP00000451828	Monarch	HP:0012658	Abnormal brain FDG positron emission tomography
AKT1	9606.ENSP00000451828	Monarch	HP:0012691	Focal T2 hypointense thalamic lesion
AKT1	9606.ENSP00000451828	Monarch	HP:0012696	Abnormal thalamic MRI signal intensity
AKT1	9606.ENSP00000451828	Monarch	HP:0012718	Morphological abnormality of the gastrointestinal tract
AKT1	9606.ENSP00000451828	Monarch	HP:0012721	Venous malformation
AKT1	9606.ENSP00000451828	Monarch	HP:0012732	Anorectal anomaly
AKT1	9606.ENSP00000451828	Monarch	HP:0012733	Macule
AKT1	9606.ENSP00000451828	Monarch	HP:0012740	Papilloma
AKT1	9606.ENSP00000451828	Monarch	HP:0012758	Neurodevelopmental delay
[truncated: 9,669 more rows]
